# Supplementary material for: Average Rank-Based Score to Measure Deregulation of Molecular Pathway Gene Sets
Source: PLoS One. 2011 Nov 9;6(11):e27579. doi: 10.1371/journal.pone.0027579 (PMC3212578; doi:10.1371/journal.pone.0027579)
Supplement: Table S1 — Correlations for all possible pairs of the KEGG pathways. Spearman correlation coefficients of all the 17,205 pairs of the 186 KEGG pathways were calculated. (XLS) [file pone.0027579.s004.xls]

## Sheet: KEGG_correlation_79_tissues_ran
Pathway1	Pathway2	Spearman Correlation Coefficient
KEGG_RNA_DEGRADATION	KEGG_UBIQUITIN_MEDIATED_PROTEOLYSIS	0.926651
KEGG_SPLICEOSOME	KEGG_UBIQUITIN_MEDIATED_PROTEOLYSIS	0.912342
KEGG_RNA_DEGRADATION	KEGG_SPLICEOSOME	0.908772
KEGG_MISMATCH_REPAIR	KEGG_CELL_CYCLE	0.908676
KEGG_RNA_DEGRADATION	KEGG_NUCLEOTIDE_EXCISION_REPAIR	0.891697
KEGG_PROTEASOME	KEGG_UBIQUITIN_MEDIATED_PROTEOLYSIS	0.88562
KEGG_NUCLEOTIDE_EXCISION_REPAIR	KEGG_UBIQUITIN_MEDIATED_PROTEOLYSIS	0.885395
KEGG_SPLICEOSOME	KEGG_NUCLEOTIDE_EXCISION_REPAIR	0.879864
KEGG_SPLICEOSOME	KEGG_PROTEIN_EXPORT	0.87951
KEGG_PYRIMIDINE_METABOLISM	KEGG_SPLICEOSOME	0.876037
KEGG_NUCLEOTIDE_EXCISION_REPAIR	KEGG_CELL_CYCLE	0.874976
KEGG_N_GLYCAN_BIOSYNTHESIS	KEGG_PROTEIN_EXPORT	0.873079
KEGG_SPLICEOSOME	KEGG_MISMATCH_REPAIR	0.870185
KEGG_SPLICEOSOME	KEGG_CELL_CYCLE	0.869606
KEGG_RNA_DEGRADATION	KEGG_MISMATCH_REPAIR	0.86713
KEGG_PYRIMIDINE_METABOLISM	KEGG_DNA_REPLICATION	0.863271
KEGG_SPLICEOSOME	KEGG_PROTEASOME	0.862596
KEGG_NEUROACTIVE_LIGAND_RECEPTOR_INTERACTION	KEGG_TASTE_TRANSDUCTION	0.862113
KEGG_ENDOCYTOSIS	KEGG_EPITHELIAL_CELL_SIGNALING_IN_HELICOBACTER_PYLORI_INFECTION	0.856132
KEGG_PYRIMIDINE_METABOLISM	KEGG_CELL_CYCLE	0.854042
KEGG_PROTEASOME	KEGG_NUCLEOTIDE_EXCISION_REPAIR	0.852595
KEGG_DNA_REPLICATION	KEGG_SPLICEOSOME	0.851888
KEGG_RNA_DEGRADATION	KEGG_CELL_CYCLE	0.848865
KEGG_RNA_DEGRADATION	KEGG_PROTEIN_EXPORT	0.845939
KEGG_N_GLYCAN_BIOSYNTHESIS	KEGG_RIBOSOME	0.845328
KEGG_SNARE_INTERACTIONS_IN_VESICULAR_TRANSPORT	KEGG_VIBRIO_CHOLERAE_INFECTION	0.843623
KEGG_AMINOACYL_TRNA_BIOSYNTHESIS	KEGG_PROTEASOME	0.843205
KEGG_RNA_DEGRADATION	KEGG_PROTEASOME	0.842884
KEGG_N_GLYCAN_BIOSYNTHESIS	KEGG_SPLICEOSOME	0.840408
KEGG_SNARE_INTERACTIONS_IN_VESICULAR_TRANSPORT	KEGG_ENDOCYTOSIS	0.839507
KEGG_DNA_REPLICATION	KEGG_CELL_CYCLE	0.838446
KEGG_CITRATE_CYCLE_TCA_CYCLE	KEGG_ALZHEIMERS_DISEASE	0.837063
KEGG_CITRATE_CYCLE_TCA_CYCLE	KEGG_OXIDATIVE_PHOSPHORYLATION	0.836903
KEGG_CITRATE_CYCLE_TCA_CYCLE	KEGG_PARKINSONS_DISEASE	0.836613
KEGG_PYRIMIDINE_METABOLISM	KEGG_RNA_DEGRADATION	0.834877
KEGG_N_GLYCAN_BIOSYNTHESIS	KEGG_OTHER_GLYCAN_DEGRADATION	0.832658
KEGG_VALINE_LEUCINE_AND_ISOLEUCINE_DEGRADATION	KEGG_PEROXISOME	0.825101
KEGG_SNARE_INTERACTIONS_IN_VESICULAR_TRANSPORT	KEGG_EPITHELIAL_CELL_SIGNALING_IN_HELICOBACTER_PYLORI_INFECTION	0.824522
KEGG_VASOPRESSIN_REGULATED_WATER_REABSORPTION	KEGG_VIBRIO_CHOLERAE_INFECTION	0.824169
KEGG_PYRIMIDINE_METABOLISM	KEGG_N_GLYCAN_BIOSYNTHESIS	0.819313
KEGG_ENDOCYTOSIS	KEGG_FC_GAMMA_R_MEDIATED_PHAGOCYTOSIS	0.819056
KEGG_ENDOCYTOSIS	KEGG_COLORECTAL_CANCER	0.818766
KEGG_OTHER_GLYCAN_DEGRADATION	KEGG_PROSTATE_CANCER	0.818252
KEGG_PYRIMIDINE_METABOLISM	KEGG_PROTEASOME	0.814297
KEGG_OTHER_GLYCAN_DEGRADATION	KEGG_THYROID_CANCER	0.812293
KEGG_CITRATE_CYCLE_TCA_CYCLE	KEGG_HUNTINGTONS_DISEASE	0.811789
KEGG_RNA_POLYMERASE	KEGG_PROTEASOME	0.810792
KEGG_DRUG_METABOLISM_CYTOCHROME_P450	KEGG_COMPLEMENT_AND_COAGULATION_CASCADES	0.809731
KEGG_RNA_DEGRADATION	KEGG_NON_HOMOLOGOUS_END_JOINING	0.805389
KEGG_RNA_DEGRADATION	KEGG_DNA_REPLICATION	0.803331
KEGG_MISMATCH_REPAIR	KEGG_UBIQUITIN_MEDIATED_PROTEOLYSIS	0.803267
KEGG_PROTEIN_EXPORT	KEGG_NUCLEOTIDE_EXCISION_REPAIR	0.801659
KEGG_RNA_POLYMERASE	KEGG_SPLICEOSOME	0.801306
KEGG_N_GLYCAN_BIOSYNTHESIS	KEGG_PROSTATE_CANCER	0.799891
KEGG_BASAL_TRANSCRIPTION_FACTORS	KEGG_NUCLEOTIDE_EXCISION_REPAIR	0.79944
KEGG_SPLICEOSOME	KEGG_NON_HOMOLOGOUS_END_JOINING	0.798926
KEGG_PROTEIN_EXPORT	KEGG_UBIQUITIN_MEDIATED_PROTEOLYSIS	0.797736
KEGG_SNARE_INTERACTIONS_IN_VESICULAR_TRANSPORT	KEGG_VASOPRESSIN_REGULATED_WATER_REABSORPTION	0.797382
KEGG_HEMATOPOIETIC_CELL_LINEAGE	KEGG_SYSTEMIC_LUPUS_ERYTHEMATOSUS	0.796386
KEGG_FC_GAMMA_R_MEDIATED_PHAGOCYTOSIS	KEGG_EPITHELIAL_CELL_SIGNALING_IN_HELICOBACTER_PYLORI_INFECTION	0.795968
KEGG_NOTCH_SIGNALING_PATHWAY	KEGG_ACUTE_MYELOID_LEUKEMIA	0.795742
KEGG_PYRIMIDINE_METABOLISM	KEGG_UBIQUITIN_MEDIATED_PROTEOLYSIS	0.79481
KEGG_CYSTEINE_AND_METHIONINE_METABOLISM	KEGG_PYRUVATE_METABOLISM	0.794456
KEGG_LEUKOCYTE_TRANSENDOTHELIAL_MIGRATION	KEGG_VIRAL_MYOCARDITIS	0.793749
KEGG_NUCLEOTIDE_EXCISION_REPAIR	KEGG_NON_HOMOLOGOUS_END_JOINING	0.791755
KEGG_LYSOSOME	KEGG_THYROID_CANCER	0.791134
KEGG_HEMATOPOIETIC_CELL_LINEAGE	KEGG_AUTOIMMUNE_THYROID_DISEASE	0.79063
KEGG_TOLL_LIKE_RECEPTOR_SIGNALING_PATHWAY	KEGG_NATURAL_KILLER_CELL_MEDIATED_CYTOTOXICITY	0.788604
KEGG_STEROID_HORMONE_BIOSYNTHESIS	KEGG_DRUG_METABOLISM_CYTOCHROME_P450	0.788208
KEGG_RNA_POLYMERASE	KEGG_UBIQUITIN_MEDIATED_PROTEOLYSIS	0.785967
KEGG_LINOLEIC_ACID_METABOLISM	KEGG_CYTOKINE_CYTOKINE_RECEPTOR_INTERACTION	0.784423
KEGG_AMINOACYL_TRNA_BIOSYNTHESIS	KEGG_RNA_DEGRADATION	0.784423
KEGG_SPLICEOSOME	KEGG_BASE_EXCISION_REPAIR	0.78378
KEGG_N_GLYCAN_BIOSYNTHESIS	KEGG_AMINO_SUGAR_AND_NUCLEOTIDE_SUGAR_METABOLISM	0.783491
KEGG_HEMATOPOIETIC_CELL_LINEAGE	KEGG_INTESTINAL_IMMUNE_NETWORK_FOR_IGA_PRODUCTION	0.783201
KEGG_AMINOACYL_TRNA_BIOSYNTHESIS	KEGG_SPLICEOSOME	0.781111
KEGG_LYSOSOME	KEGG_ENDOCYTOSIS	0.780854
KEGG_RNA_DEGRADATION	KEGG_RNA_POLYMERASE	0.780693
KEGG_PROTEASOME	KEGG_NON_HOMOLOGOUS_END_JOINING	0.780661
KEGG_VASOPRESSIN_REGULATED_WATER_REABSORPTION	KEGG_EPITHELIAL_CELL_SIGNALING_IN_HELICOBACTER_PYLORI_INFECTION	0.780275
KEGG_PROTEASOME	KEGG_HUNTINGTONS_DISEASE	0.779922
KEGG_SYSTEMIC_LUPUS_ERYTHEMATOSUS	KEGG_PRIMARY_IMMUNODEFICIENCY	0.779439
KEGG_N_GLYCAN_BIOSYNTHESIS	KEGG_CELL_CYCLE	0.779375
KEGG_AMINOACYL_TRNA_BIOSYNTHESIS	KEGG_UBIQUITIN_MEDIATED_PROTEOLYSIS	0.778603
KEGG_PROTEASOME	KEGG_PROTEIN_EXPORT	0.778346
KEGG_LYSOSOME	KEGG_PROSTATE_CANCER	0.777928
KEGG_ARACHIDONIC_ACID_METABOLISM	KEGG_CYTOKINE_CYTOKINE_RECEPTOR_INTERACTION	0.775902
KEGG_LYSOSOME	KEGG_NOTCH_SIGNALING_PATHWAY	0.774358
KEGG_RNA_DEGRADATION	KEGG_BASAL_TRANSCRIPTION_FACTORS	0.774198
KEGG_N_GLYCAN_BIOSYNTHESIS	KEGG_RNA_DEGRADATION	0.774005
KEGG_ENDOCYTOSIS	KEGG_PATHOGENIC_ESCHERICHIA_COLI_INFECTION	0.772879
KEGG_STEROID_HORMONE_BIOSYNTHESIS	KEGG_LINOLEIC_ACID_METABOLISM	0.770821
KEGG_N_GLYCAN_BIOSYNTHESIS	KEGG_THYROID_CANCER	0.769493
KEGG_RETINOL_METABOLISM	KEGG_COMPLEMENT_AND_COAGULATION_CASCADES	0.768667
KEGG_NOTCH_SIGNALING_PATHWAY	KEGG_PROSTATE_CANCER	0.768635
KEGG_RNA_DEGRADATION	KEGG_BASE_EXCISION_REPAIR	0.768056
KEGG_BASAL_TRANSCRIPTION_FACTORS	KEGG_MISMATCH_REPAIR	0.764776
KEGG_PYRIMIDINE_METABOLISM	KEGG_PROTEIN_EXPORT	0.764679
KEGG_PROTEASOME	KEGG_SNARE_INTERACTIONS_IN_VESICULAR_TRANSPORT	0.763072
KEGG_N_GLYCAN_BIOSYNTHESIS	KEGG_DNA_REPLICATION	0.763007
KEGG_SNARE_INTERACTIONS_IN_VESICULAR_TRANSPORT	KEGG_FC_GAMMA_R_MEDIATED_PHAGOCYTOSIS	0.7623
KEGG_PROTEASOME	KEGG_MISMATCH_REPAIR	0.762268
KEGG_N_GLYCAN_BIOSYNTHESIS	KEGG_LYSOSOME	0.762043
KEGG_ENDOCYTOSIS	KEGG_VASOPRESSIN_REGULATED_WATER_REABSORPTION	0.761785
KEGG_CITRATE_CYCLE_TCA_CYCLE	KEGG_CYSTEINE_AND_METHIONINE_METABOLISM	0.761592
KEGG_METABOLISM_OF_XENOBIOTICS_BY_CYTOCHROME_P450	KEGG_COMPLEMENT_AND_COAGULATION_CASCADES	0.760113
KEGG_MISMATCH_REPAIR	KEGG_NON_HOMOLOGOUS_END_JOINING	0.759759
KEGG_LYSOSOME	KEGG_ACUTE_MYELOID_LEUKEMIA	0.759438
KEGG_SNARE_INTERACTIONS_IN_VESICULAR_TRANSPORT	KEGG_LYSOSOME	0.759052
KEGG_RNA_POLYMERASE	KEGG_BASE_EXCISION_REPAIR	0.758923
KEGG_PYRIMIDINE_METABOLISM	KEGG_NON_HOMOLOGOUS_END_JOINING	0.758473
KEGG_LEUKOCYTE_TRANSENDOTHELIAL_MIGRATION	KEGG_PANCREATIC_CANCER	0.757701
KEGG_PYRIMIDINE_METABOLISM	KEGG_RIBOSOME	0.757605
KEGG_AMINOACYL_TRNA_BIOSYNTHESIS	KEGG_HUNTINGTONS_DISEASE	0.757573
KEGG_SELENOAMINO_ACID_METABOLISM	KEGG_GLYOXYLATE_AND_DICARBOXYLATE_METABOLISM	0.757476
KEGG_DNA_REPLICATION	KEGG_PROTEASOME	0.756962
KEGG_BASE_EXCISION_REPAIR	KEGG_UBIQUITIN_MEDIATED_PROTEOLYSIS	0.755965
KEGG_OXIDATIVE_PHOSPHORYLATION	KEGG_GLYOXYLATE_AND_DICARBOXYLATE_METABOLISM	0.755193
KEGG_EPITHELIAL_CELL_SIGNALING_IN_HELICOBACTER_PYLORI_INFECTION	KEGG_PATHOGENIC_ESCHERICHIA_COLI_INFECTION	0.754936
KEGG_PYRIMIDINE_METABOLISM	KEGG_MISMATCH_REPAIR	0.754679
KEGG_MTOR_SIGNALING_PATHWAY	KEGG_PROSTATE_CANCER	0.753264
KEGG_ARACHIDONIC_ACID_METABOLISM	KEGG_HYPERTROPHIC_CARDIOMYOPATHY_HCM	0.7532
KEGG_N_GLYCAN_BIOSYNTHESIS	KEGG_MISMATCH_REPAIR	0.753071
KEGG_PROTEASOME	KEGG_BASE_EXCISION_REPAIR	0.752621
KEGG_DNA_REPLICATION	KEGG_UBIQUITIN_MEDIATED_PROTEOLYSIS	0.752492
KEGG_HEMATOPOIETIC_CELL_LINEAGE	KEGG_ASTHMA	0.752299
KEGG_BASAL_TRANSCRIPTION_FACTORS	KEGG_UBIQUITIN_MEDIATED_PROTEOLYSIS	0.752138
KEGG_DNA_REPLICATION	KEGG_NON_HOMOLOGOUS_END_JOINING	0.75201
KEGG_LINOLEIC_ACID_METABOLISM	KEGG_NEUROACTIVE_LIGAND_RECEPTOR_INTERACTION	0.751849
KEGG_RIBOSOME	KEGG_SPLICEOSOME	0.751495
KEGG_PYRIMIDINE_METABOLISM	KEGG_NUCLEOTIDE_EXCISION_REPAIR	0.751206
KEGG_RETINOL_METABOLISM	KEGG_CYTOKINE_CYTOKINE_RECEPTOR_INTERACTION	0.750949
KEGG_PURINE_METABOLISM	KEGG_PROTEASOME	0.750504
KEGG_ENDOCYTOSIS	KEGG_VIBRIO_CHOLERAE_INFECTION	0.749759
KEGG_GLUTATHIONE_METABOLISM	KEGG_OTHER_GLYCAN_DEGRADATION	0.749566
KEGG_CITRATE_CYCLE_TCA_CYCLE	KEGG_VALINE_LEUCINE_AND_ISOLEUCINE_DEGRADATION	0.748505
KEGG_SPLICEOSOME	KEGG_THYROID_CANCER	0.74843
KEGG_ARACHIDONIC_ACID_METABOLISM	KEGG_DRUG_METABOLISM_CYTOCHROME_P450	0.748376
KEGG_VALINE_LEUCINE_AND_ISOLEUCINE_BIOSYNTHESIS	KEGG_PROTEASOME	0.74835
KEGG_PROTEASOME	KEGG_CELL_CYCLE	0.748344
KEGG_OLFACTORY_TRANSDUCTION	KEGG_TASTE_TRANSDUCTION	0.748312
KEGG_VALINE_LEUCINE_AND_ISOLEUCINE_DEGRADATION	KEGG_PROPANOATE_METABOLISM	0.748215
KEGG_AMINO_SUGAR_AND_NUCLEOTIDE_SUGAR_METABOLISM	KEGG_THYROID_CANCER	0.748109
KEGG_CITRATE_CYCLE_TCA_CYCLE	KEGG_PEROXISOME	0.746607
KEGG_HEMATOPOIETIC_CELL_LINEAGE	KEGG_ALLOGRAFT_REJECTION	0.746157
KEGG_RNA_POLYMERASE	KEGG_NUCLEOTIDE_EXCISION_REPAIR	0.745546
KEGG_N_GLYCAN_BIOSYNTHESIS	KEGG_NUCLEOTIDE_EXCISION_REPAIR	0.745289
KEGG_SNARE_INTERACTIONS_IN_VESICULAR_TRANSPORT	KEGG_HUNTINGTONS_DISEASE	0.745257
KEGG_PROTEIN_EXPORT	KEGG_LYSOSOME	0.744807
KEGG_PROTEIN_EXPORT	KEGG_MISMATCH_REPAIR	0.744292
KEGG_AMINOACYL_TRNA_BIOSYNTHESIS	KEGG_PROTEIN_EXPORT	0.744228
KEGG_PROTEIN_EXPORT	KEGG_THYROID_CANCER	0.744218
KEGG_RIBOSOME	KEGG_PROTEIN_EXPORT	0.743971
KEGG_CHEMOKINE_SIGNALING_PATHWAY	KEGG_GRAFT_VERSUS_HOST_DISEASE	0.743906
KEGG_NATURAL_KILLER_CELL_MEDIATED_CYTOTOXICITY	KEGG_INTESTINAL_IMMUNE_NETWORK_FOR_IGA_PRODUCTION	0.743424
KEGG_AMINOACYL_TRNA_BIOSYNTHESIS	KEGG_SNARE_INTERACTIONS_IN_VESICULAR_TRANSPORT	0.742942
KEGG_TOLL_LIKE_RECEPTOR_SIGNALING_PATHWAY	KEGG_FC_EPSILON_RI_SIGNALING_PATHWAY	0.741623
KEGG_GLYOXYLATE_AND_DICARBOXYLATE_METABOLISM	KEGG_PARKINSONS_DISEASE	0.741559
KEGG_LEISHMANIA_INFECTION	KEGG_ALLOGRAFT_REJECTION	0.741462
KEGG_CALCIUM_SIGNALING_PATHWAY	KEGG_TASTE_TRANSDUCTION	0.741163
KEGG_NON_HOMOLOGOUS_END_JOINING	KEGG_UBIQUITIN_MEDIATED_PROTEOLYSIS	0.741012
KEGG_CHEMOKINE_SIGNALING_PATHWAY	KEGG_NATURAL_KILLER_CELL_MEDIATED_CYTOTOXICITY	0.740369
KEGG_PENTOSE_PHOSPHATE_PATHWAY	KEGG_HUNTINGTONS_DISEASE	0.739597
KEGG_LEUKOCYTE_TRANSENDOTHELIAL_MIGRATION	KEGG_GRAFT_VERSUS_HOST_DISEASE	0.739501
KEGG_HEMATOPOIETIC_CELL_LINEAGE	KEGG_TYPE_I_DIABETES_MELLITUS	0.739404
KEGG_STEROID_HORMONE_BIOSYNTHESIS	KEGG_ARACHIDONIC_ACID_METABOLISM	0.739372
KEGG_ARACHIDONIC_ACID_METABOLISM	KEGG_RETINOL_METABOLISM	0.738793
KEGG_OTHER_GLYCAN_DEGRADATION	KEGG_PROTEIN_EXPORT	0.738568
KEGG_OXIDATIVE_PHOSPHORYLATION	KEGG_PARKINSONS_DISEASE	0.738022
KEGG_LYSOSOME	KEGG_VIBRIO_CHOLERAE_INFECTION	0.737346
KEGG_VASOPRESSIN_REGULATED_WATER_REABSORPTION	KEGG_PATHOGENIC_ESCHERICHIA_COLI_INFECTION	0.737346
KEGG_ECM_RECEPTOR_INTERACTION	KEGG_COMPLEMENT_AND_COAGULATION_CASCADES	0.736993
KEGG_OTHER_GLYCAN_DEGRADATION	KEGG_ACUTE_MYELOID_LEUKEMIA	0.736092
KEGG_AUTOIMMUNE_THYROID_DISEASE	KEGG_PRIMARY_IMMUNODEFICIENCY	0.735873
KEGG_SNARE_INTERACTIONS_IN_VESICULAR_TRANSPORT	KEGG_PATHOGENIC_ESCHERICHIA_COLI_INFECTION	0.735642
KEGG_ALLOGRAFT_REJECTION	KEGG_PRIMARY_IMMUNODEFICIENCY	0.735278
KEGG_HEMATOPOIETIC_CELL_LINEAGE	KEGG_GRAFT_VERSUS_HOST_DISEASE	0.735192
KEGG_TYPE_I_DIABETES_MELLITUS	KEGG_PRIMARY_IMMUNODEFICIENCY	0.734999
KEGG_RIBOSOME	KEGG_DNA_REPLICATION	0.734324
KEGG_PROTEIN_EXPORT	KEGG_CELL_CYCLE	0.734292
KEGG_AMINO_SUGAR_AND_NUCLEOTIDE_SUGAR_METABOLISM	KEGG_PROTEIN_EXPORT	0.734002
KEGG_INTESTINAL_IMMUNE_NETWORK_FOR_IGA_PRODUCTION	KEGG_PRIMARY_IMMUNODEFICIENCY	0.733005
KEGG_CYTOSOLIC_DNA_SENSING_PATHWAY	KEGG_HEMATOPOIETIC_CELL_LINEAGE	0.732812
KEGG_UBIQUITIN_MEDIATED_PROTEOLYSIS	KEGG_SNARE_INTERACTIONS_IN_VESICULAR_TRANSPORT	0.732684
KEGG_CYTOKINE_CYTOKINE_RECEPTOR_INTERACTION	KEGG_COMPLEMENT_AND_COAGULATION_CASCADES	0.732298
KEGG_TOLL_LIKE_RECEPTOR_SIGNALING_PATHWAY	KEGG_JAK_STAT_SIGNALING_PATHWAY	0.732041
KEGG_SPLICEOSOME	KEGG_COLORECTAL_CANCER	0.73159
KEGG_OTHER_GLYCAN_DEGRADATION	KEGG_PANCREATIC_CANCER	0.731108
KEGG_LINOLEIC_ACID_METABOLISM	KEGG_COMPLEMENT_AND_COAGULATION_CASCADES	0.730497
KEGG_PURINE_METABOLISM	KEGG_UBIQUITIN_MEDIATED_PROTEOLYSIS	0.730407
KEGG_GLYCOSYLPHOSPHATIDYLINOSITOL_GPI_ANCHOR_BIOSYNTHESIS	KEGG_ENDOCYTOSIS	0.73024
KEGG_ENDOCYTOSIS	KEGG_THYROID_CANCER	0.729603
KEGG_SPLICEOSOME	KEGG_SNARE_INTERACTIONS_IN_VESICULAR_TRANSPORT	0.729597
KEGG_HOMOLOGOUS_RECOMBINATION	KEGG_NON_HOMOLOGOUS_END_JOINING	0.728954
KEGG_UBIQUITIN_MEDIATED_PROTEOLYSIS	KEGG_PATHOGENIC_ESCHERICHIA_COLI_INFECTION	0.728793
KEGG_RIBOSOME	KEGG_PROSTATE_CANCER	0.728214
KEGG_PENTOSE_PHOSPHATE_PATHWAY	KEGG_PROTEASOME	0.727507
KEGG_PYRUVATE_METABOLISM	KEGG_ALZHEIMERS_DISEASE	0.727024
KEGG_N_GLYCAN_BIOSYNTHESIS	KEGG_PROTEASOME	0.726863
KEGG_CHEMOKINE_SIGNALING_PATHWAY	KEGG_HEMATOPOIETIC_CELL_LINEAGE	0.726799
KEGG_STEROID_HORMONE_BIOSYNTHESIS	KEGG_RETINOL_METABOLISM	0.726671
KEGG_CHEMOKINE_SIGNALING_PATHWAY	KEGG_INTESTINAL_IMMUNE_NETWORK_FOR_IGA_PRODUCTION	0.72651
KEGG_PYRUVATE_METABOLISM	KEGG_BIOSYNTHESIS_OF_UNSATURATED_FATTY_ACIDS	0.726445
KEGG_TASTE_TRANSDUCTION	KEGG_MATURITY_ONSET_DIABETES_OF_THE_YOUNG	0.726285
KEGG_BASAL_TRANSCRIPTION_FACTORS	KEGG_CELL_CYCLE	0.72577
KEGG_OXIDATIVE_PHOSPHORYLATION	KEGG_PYRUVATE_METABOLISM	0.724934
KEGG_NOD_LIKE_RECEPTOR_SIGNALING_PATHWAY	KEGG_LEISHMANIA_INFECTION	0.724838
KEGG_RNA_POLYMERASE	KEGG_DNA_REPLICATION	0.724645
KEGG_SPLICEOSOME	KEGG_CHRONIC_MYELOID_LEUKEMIA	0.72413
KEGG_AMINOACYL_TRNA_BIOSYNTHESIS	KEGG_NUCLEOTIDE_EXCISION_REPAIR	0.723455
KEGG_TRYPTOPHAN_METABOLISM	KEGG_METABOLISM_OF_XENOBIOTICS_BY_CYTOCHROME_P450	0.722683
KEGG_SNARE_INTERACTIONS_IN_VESICULAR_TRANSPORT	KEGG_COLORECTAL_CANCER	0.722329
KEGG_TRYPTOPHAN_METABOLISM	KEGG_DRUG_METABOLISM_CYTOCHROME_P450	0.722223
KEGG_ANTIGEN_PROCESSING_AND_PRESENTATION	KEGG_HEMATOPOIETIC_CELL_LINEAGE	0.722201
KEGG_LEUKOCYTE_TRANSENDOTHELIAL_MIGRATION	KEGG_LEISHMANIA_INFECTION	0.721268
KEGG_AMINO_SUGAR_AND_NUCLEOTIDE_SUGAR_METABOLISM	KEGG_LYSOSOME	0.720561
KEGG_GLUTATHIONE_METABOLISM	KEGG_AMINO_SUGAR_AND_NUCLEOTIDE_SUGAR_METABOLISM	0.719853
KEGG_AXON_GUIDANCE	KEGG_ALDOSTERONE_REGULATED_SODIUM_REABSORPTION	0.719693
KEGG_GLYOXYLATE_AND_DICARBOXYLATE_METABOLISM	KEGG_ALZHEIMERS_DISEASE	0.719339
KEGG_PANCREATIC_CANCER	KEGG_THYROID_CANCER	0.71921
KEGG_NUCLEOTIDE_EXCISION_REPAIR	KEGG_MISMATCH_REPAIR	0.719114
KEGG_CHEMOKINE_SIGNALING_PATHWAY	KEGG_TYPE_I_DIABETES_MELLITUS	0.719017
KEGG_ONE_CARBON_POOL_BY_FOLATE	KEGG_SPLICEOSOME	0.718921
KEGG_VASOPRESSIN_REGULATED_WATER_REABSORPTION	KEGG_RENAL_CELL_CARCINOMA	0.718342
KEGG_NON_HOMOLOGOUS_END_JOINING	KEGG_CELL_CYCLE	0.718246
KEGG_RNA_DEGRADATION	KEGG_COLORECTAL_CANCER	0.718149
KEGG_PROTEIN_EXPORT	KEGG_SNARE_INTERACTIONS_IN_VESICULAR_TRANSPORT	0.717474
KEGG_ARACHIDONIC_ACID_METABOLISM	KEGG_COMPLEMENT_AND_COAGULATION_CASCADES	0.717249
KEGG_FC_GAMMA_R_MEDIATED_PHAGOCYTOSIS	KEGG_PATHOGENIC_ESCHERICHIA_COLI_INFECTION	0.717056
KEGG_OTHER_GLYCAN_DEGRADATION	KEGG_RIBOSOME	0.716123
KEGG_AMINOACYL_TRNA_BIOSYNTHESIS	KEGG_RNA_POLYMERASE	0.716123
KEGG_OTHER_GLYCAN_DEGRADATION	KEGG_AMINO_SUGAR_AND_NUCLEOTIDE_SUGAR_METABOLISM	0.715898
KEGG_EPITHELIAL_CELL_SIGNALING_IN_HELICOBACTER_PYLORI_INFECTION	KEGG_COLORECTAL_CANCER	0.715898
KEGG_GLYOXYLATE_AND_DICARBOXYLATE_METABOLISM	KEGG_HUNTINGTONS_DISEASE	0.715802
KEGG_SPLICEOSOME	KEGG_PROSTATE_CANCER	0.715705
KEGG_AXON_GUIDANCE	KEGG_PROXIMAL_TUBULE_BICARBONATE_RECLAMATION	0.715544
KEGG_RIBOSOME	KEGG_RNA_DEGRADATION	0.715255
KEGG_PENTOSE_PHOSPHATE_PATHWAY	KEGG_PARKINSONS_DISEASE	0.714548
KEGG_LINOLEIC_ACID_METABOLISM	KEGG_DRUG_METABOLISM_CYTOCHROME_P450	0.714162
KEGG_PENTOSE_PHOSPHATE_PATHWAY	KEGG_OXIDATIVE_PHOSPHORYLATION	0.714097
KEGG_RIBOSOME	KEGG_CELL_CYCLE	0.714065
KEGG_HEMATOPOIETIC_CELL_LINEAGE	KEGG_NATURAL_KILLER_CELL_MEDIATED_CYTOTOXICITY	0.713744
KEGG_GLYCOSPHINGOLIPID_BIOSYNTHESIS_LACTO_AND_NEOLACTO_SERIES	KEGG_NEUROACTIVE_LIGAND_RECEPTOR_INTERACTION	0.713165
KEGG_ONE_CARBON_POOL_BY_FOLATE	KEGG_RIBOSOME	0.713165
KEGG_OTHER_GLYCAN_DEGRADATION	KEGG_CHRONIC_MYELOID_LEUKEMIA	0.713004
KEGG_LEISHMANIA_INFECTION	KEGG_GRAFT_VERSUS_HOST_DISEASE	0.712682
KEGG_CYTOSOLIC_DNA_SENSING_PATHWAY	KEGG_FC_EPSILON_RI_SIGNALING_PATHWAY	0.712586
KEGG_FC_GAMMA_R_MEDIATED_PHAGOCYTOSIS	KEGG_VASOPRESSIN_REGULATED_WATER_REABSORPTION	0.712361
KEGG_PYRUVATE_METABOLISM	KEGG_PARKINSONS_DISEASE	0.712072
KEGG_ASTHMA	KEGG_PRIMARY_IMMUNODEFICIENCY	0.711493
KEGG_ARACHIDONIC_ACID_METABOLISM	KEGG_NEUROACTIVE_LIGAND_RECEPTOR_INTERACTION	0.711364
KEGG_RNA_POLYMERASE	KEGG_PROTEIN_EXPORT	0.711171
KEGG_CYTOSOLIC_DNA_SENSING_PATHWAY	KEGG_INTESTINAL_IMMUNE_NETWORK_FOR_IGA_PRODUCTION	0.711107
KEGG_SPLICEOSOME	KEGG_LYSOSOME	0.710142
KEGG_TGF_BETA_SIGNALING_PATHWAY	KEGG_FOCAL_ADHESION	0.709853
KEGG_CALCIUM_SIGNALING_PATHWAY	KEGG_AXON_GUIDANCE	0.709724
KEGG_BASAL_TRANSCRIPTION_FACTORS	KEGG_SPLICEOSOME	0.709499
KEGG_GLUTATHIONE_METABOLISM	KEGG_PEROXISOME	0.709242
KEGG_LEUKOCYTE_TRANSENDOTHELIAL_MIGRATION	KEGG_PROSTATE_CANCER	0.708792
KEGG_GLUTATHIONE_METABOLISM	KEGG_LYSOSOME	0.707763
KEGG_SPLICEOSOME	KEGG_ENDOCYTOSIS	0.707473
KEGG_HEMATOPOIETIC_CELL_LINEAGE	KEGG_PRIMARY_IMMUNODEFICIENCY	0.707345
KEGG_PYRIMIDINE_METABOLISM	KEGG_NOTCH_SIGNALING_PATHWAY	0.707312
KEGG_AMINOACYL_TRNA_BIOSYNTHESIS	KEGG_PARKINSONS_DISEASE	0.707184
KEGG_OTHER_GLYCAN_DEGRADATION	KEGG_NOTCH_SIGNALING_PATHWAY	0.707152
KEGG_GRAFT_VERSUS_HOST_DISEASE	KEGG_PRIMARY_IMMUNODEFICIENCY	0.707152
KEGG_AXON_GUIDANCE	KEGG_GAP_JUNCTION	0.706766
KEGG_TRYPTOPHAN_METABOLISM	KEGG_RETINOL_METABOLISM	0.706508
KEGG_GLYCINE_SERINE_AND_THREONINE_METABOLISM	KEGG_PROXIMAL_TUBULE_BICARBONATE_RECLAMATION	0.706444
KEGG_NEUROACTIVE_LIGAND_RECEPTOR_INTERACTION	KEGG_MATURITY_ONSET_DIABETES_OF_THE_YOUNG	0.706251
KEGG_N_GLYCAN_BIOSYNTHESIS	KEGG_CHRONIC_MYELOID_LEUKEMIA	0.706155
KEGG_CHEMOKINE_SIGNALING_PATHWAY	KEGG_ANTIGEN_PROCESSING_AND_PRESENTATION	0.705544
KEGG_PURINE_METABOLISM	KEGG_PROGESTERONE_MEDIATED_OOCYTE_MATURATION	0.705517
KEGG_PROTEASOME	KEGG_PATHOGENIC_ESCHERICHIA_COLI_INFECTION	0.705383
KEGG_N_GLYCAN_BIOSYNTHESIS	KEGG_NOTCH_SIGNALING_PATHWAY	0.704772
KEGG_PYRIMIDINE_METABOLISM	KEGG_AMINO_SUGAR_AND_NUCLEOTIDE_SUGAR_METABOLISM	0.70429
KEGG_PROSTATE_CANCER	KEGG_THYROID_CANCER	0.703968
KEGG_GLYCOSYLPHOSPHATIDYLINOSITOL_GPI_ANCHOR_BIOSYNTHESIS	KEGG_VASOPRESSIN_REGULATED_WATER_REABSORPTION	0.703421
KEGG_PYRIMIDINE_METABOLISM	KEGG_THYROID_CANCER	0.703154
KEGG_AMINOACYL_TRNA_BIOSYNTHESIS	KEGG_ALZHEIMERS_DISEASE	0.703068
KEGG_NOTCH_SIGNALING_PATHWAY	KEGG_COLORECTAL_CANCER	0.703036
KEGG_NOTCH_SIGNALING_PATHWAY	KEGG_PANCREATIC_CANCER	0.702296
KEGG_CYTOSOLIC_DNA_SENSING_PATHWAY	KEGG_AUTOIMMUNE_THYROID_DISEASE	0.702232
KEGG_DNA_REPLICATION	KEGG_PROTEIN_EXPORT	0.701974
KEGG_SPLICEOSOME	KEGG_ACUTE_MYELOID_LEUKEMIA	0.70191
KEGG_BASAL_CELL_CARCINOMA	KEGG_ARRHYTHMOGENIC_RIGHT_VENTRICULAR_CARDIOMYOPATHY_ARVC	0.701589
KEGG_GLYCINE_SERINE_AND_THREONINE_METABOLISM	KEGG_ARGININE_AND_PROLINE_METABOLISM	0.701556
KEGG_NOTCH_SIGNALING_PATHWAY	KEGG_THYROID_CANCER	0.701417
KEGG_CYSTEINE_AND_METHIONINE_METABOLISM	KEGG_BIOSYNTHESIS_OF_UNSATURATED_FATTY_ACIDS	0.701267
KEGG_ONE_CARBON_POOL_BY_FOLATE	KEGG_RNA_DEGRADATION	0.701042
KEGG_N_GLYCAN_BIOSYNTHESIS	KEGG_RNA_POLYMERASE	0.70101
KEGG_STEROID_HORMONE_BIOSYNTHESIS	KEGG_COMPLEMENT_AND_COAGULATION_CASCADES	0.700495
KEGG_PROTEASOME	KEGG_PARKINSONS_DISEASE	0.700141
KEGG_PURINE_METABOLISM	KEGG_BASE_EXCISION_REPAIR	0.700045
KEGG_GLYCOSYLPHOSPHATIDYLINOSITOL_GPI_ANCHOR_BIOSYNTHESIS	KEGG_PROTEIN_EXPORT	0.699563
KEGG_DRUG_METABOLISM_CYTOCHROME_P450	KEGG_ECM_RECEPTOR_INTERACTION	0.699402
KEGG_RETINOL_METABOLISM	KEGG_RENIN_ANGIOTENSIN_SYSTEM	0.699273
KEGG_GLUTATHIONE_METABOLISM	KEGG_GLYOXYLATE_AND_DICARBOXYLATE_METABOLISM	0.699209
KEGG_PENTOSE_PHOSPHATE_PATHWAY	KEGG_ALZHEIMERS_DISEASE	0.698855
KEGG_RNA_POLYMERASE	KEGG_MISMATCH_REPAIR	0.698212
KEGG_RIBOSOME	KEGG_PANCREATIC_CANCER	0.697762
KEGG_AMINO_SUGAR_AND_NUCLEOTIDE_SUGAR_METABOLISM	KEGG_SPLICEOSOME	0.69773
KEGG_UBIQUITIN_MEDIATED_PROTEOLYSIS	KEGG_COLORECTAL_CANCER	0.697601
KEGG_PYRIMIDINE_METABOLISM	KEGG_PEROXISOME	0.697569
KEGG_CYTOSOLIC_DNA_SENSING_PATHWAY	KEGG_SYSTEMIC_LUPUS_ERYTHEMATOSUS	0.697376
KEGG_RIBOSOME	KEGG_SMALL_CELL_LUNG_CANCER	0.697312
KEGG_BASE_EXCISION_REPAIR	KEGG_NON_HOMOLOGOUS_END_JOINING	0.697151
KEGG_PURINE_METABOLISM	KEGG_VALINE_LEUCINE_AND_ISOLEUCINE_BIOSYNTHESIS	0.696857
KEGG_RIBOSOME	KEGG_MISMATCH_REPAIR	0.696604
KEGG_LEUKOCYTE_TRANSENDOTHELIAL_MIGRATION	KEGG_PATHWAYS_IN_CANCER	0.696379
KEGG_PROPANOATE_METABOLISM	KEGG_PEROXISOME	0.695157
KEGG_LYSOSOME	KEGG_PEROXISOME	0.694868
KEGG_MTOR_SIGNALING_PATHWAY	KEGG_PANCREATIC_CANCER	0.694
KEGG_NATURAL_KILLER_CELL_MEDIATED_CYTOTOXICITY	KEGG_PRIMARY_IMMUNODEFICIENCY	0.693356
KEGG_DRUG_METABOLISM_CYTOCHROME_P450	KEGG_RENIN_ANGIOTENSIN_SYSTEM	0.693196
KEGG_RNA_POLYMERASE	KEGG_CELL_CYCLE	0.692456
KEGG_CYSTEINE_AND_METHIONINE_METABOLISM	KEGG_ALZHEIMERS_DISEASE	0.69236
KEGG_STEROID_HORMONE_BIOSYNTHESIS	KEGG_TRYPTOPHAN_METABOLISM	0.692102
KEGG_OXIDATIVE_PHOSPHORYLATION	KEGG_SNARE_INTERACTIONS_IN_VESICULAR_TRANSPORT	0.691556
KEGG_PENTOSE_PHOSPHATE_PATHWAY	KEGG_RNA_POLYMERASE	0.691491
KEGG_AMINO_SUGAR_AND_NUCLEOTIDE_SUGAR_METABOLISM	KEGG_PROSTATE_CANCER	0.691266
KEGG_LEUKOCYTE_TRANSENDOTHELIAL_MIGRATION	KEGG_ACUTE_MYELOID_LEUKEMIA	0.69117
KEGG_PURINE_METABOLISM	KEGG_AMINOACYL_TRNA_BIOSYNTHESIS	0.690854
KEGG_N_GLYCAN_BIOSYNTHESIS	KEGG_ONE_CARBON_POOL_BY_FOLATE	0.690848
KEGG_DRUG_METABOLISM_CYTOCHROME_P450	KEGG_CYTOKINE_CYTOKINE_RECEPTOR_INTERACTION	0.690816
KEGG_ONE_CARBON_POOL_BY_FOLATE	KEGG_AMINOACYL_TRNA_BIOSYNTHESIS	0.690784
KEGG_BASE_EXCISION_REPAIR	KEGG_CELL_CYCLE	0.690366
KEGG_LINOLEIC_ACID_METABOLISM	KEGG_TASTE_TRANSDUCTION	0.690237
KEGG_ALZHEIMERS_DISEASE	KEGG_VIBRIO_CHOLERAE_INFECTION	0.689626
KEGG_CHEMOKINE_SIGNALING_PATHWAY	KEGG_LEISHMANIA_INFECTION	0.689562
KEGG_PROTEIN_EXPORT	KEGG_ENDOCYTOSIS	0.689466
KEGG_PATHOGENIC_ESCHERICHIA_COLI_INFECTION	KEGG_ENDOMETRIAL_CANCER	0.689369
KEGG_STEROID_HORMONE_BIOSYNTHESIS	KEGG_CYTOKINE_CYTOKINE_RECEPTOR_INTERACTION	0.689112
KEGG_PENTOSE_PHOSPHATE_PATHWAY	KEGG_PYRIMIDINE_METABOLISM	0.689015
KEGG_NOTCH_SIGNALING_PATHWAY	KEGG_CHRONIC_MYELOID_LEUKEMIA	0.688983
KEGG_AMINOACYL_TRNA_BIOSYNTHESIS	KEGG_PATHOGENIC_ESCHERICHIA_COLI_INFECTION	0.688855
KEGG_ARACHIDONIC_ACID_METABOLISM	KEGG_DILATED_CARDIOMYOPATHY	0.688694
KEGG_PROXIMAL_TUBULE_BICARBONATE_RECLAMATION	KEGG_AMYOTROPHIC_LATERAL_SCLEROSIS_ALS	0.688597
KEGG_SNARE_INTERACTIONS_IN_VESICULAR_TRANSPORT	KEGG_ALZHEIMERS_DISEASE	0.688565
KEGG_LINOLEIC_ACID_METABOLISM	KEGG_RETINOL_METABOLISM	0.688372
KEGG_ONE_CARBON_POOL_BY_FOLATE	KEGG_PROTEIN_EXPORT	0.687472
KEGG_NOD_LIKE_RECEPTOR_SIGNALING_PATHWAY	KEGG_LEUKOCYTE_TRANSENDOTHELIAL_MIGRATION	0.687343
KEGG_LEUKOCYTE_TRANSENDOTHELIAL_MIGRATION	KEGG_SMALL_CELL_LUNG_CANCER	0.687215
KEGG_FOLATE_BIOSYNTHESIS	KEGG_PROXIMAL_TUBULE_BICARBONATE_RECLAMATION	0.686475
KEGG_NEUROACTIVE_LIGAND_RECEPTOR_INTERACTION	KEGG_DILATED_CARDIOMYOPATHY	0.686411
KEGG_N_GLYCAN_BIOSYNTHESIS	KEGG_UBIQUITIN_MEDIATED_PROTEOLYSIS	0.686314
KEGG_RIBOSOME	KEGG_CHRONIC_MYELOID_LEUKEMIA	0.686057
KEGG_PROTEASOME	KEGG_THYROID_CANCER	0.68587
KEGG_ANTIGEN_PROCESSING_AND_PRESENTATION	KEGG_LEUKOCYTE_TRANSENDOTHELIAL_MIGRATION	0.685768
KEGG_LYSOSOME	KEGG_CHRONIC_MYELOID_LEUKEMIA	0.685639
KEGG_RIG_I_LIKE_RECEPTOR_SIGNALING_PATHWAY	KEGG_FC_EPSILON_RI_SIGNALING_PATHWAY	0.68535
KEGG_VALINE_LEUCINE_AND_ISOLEUCINE_BIOSYNTHESIS	KEGG_NUCLEOTIDE_EXCISION_REPAIR	0.685339
KEGG_PURINE_METABOLISM	KEGG_SPLICEOSOME	0.685178
KEGG_COMPLEMENT_AND_COAGULATION_CASCADES	KEGG_RENIN_ANGIOTENSIN_SYSTEM	0.685157
KEGG_DRUG_METABOLISM_OTHER_ENZYMES	KEGG_SYSTEMIC_LUPUS_ERYTHEMATOSUS	0.684771
KEGG_RETINOL_METABOLISM	KEGG_HYPERTROPHIC_CARDIOMYOPATHY_HCM	0.684674
KEGG_PEROXISOME	KEGG_THYROID_CANCER	0.684423
KEGG_PYRIMIDINE_METABOLISM	KEGG_OTHER_GLYCAN_DEGRADATION	0.684417
KEGG_LINOLEIC_ACID_METABOLISM	KEGG_HYPERTROPHIC_CARDIOMYOPATHY_HCM	0.684063
KEGG_RNA_POLYMERASE	KEGG_SNARE_INTERACTIONS_IN_VESICULAR_TRANSPORT	0.684031
KEGG_PYRIMIDINE_METABOLISM	KEGG_AMINOACYL_TRNA_BIOSYNTHESIS	0.683324
KEGG_SNARE_INTERACTIONS_IN_VESICULAR_TRANSPORT	KEGG_PARKINSONS_DISEASE	0.683195
KEGG_GLUTATHIONE_METABOLISM	KEGG_THYROID_CANCER	0.682911
KEGG_GLYCOSYLPHOSPHATIDYLINOSITOL_GPI_ANCHOR_BIOSYNTHESIS	KEGG_SNARE_INTERACTIONS_IN_VESICULAR_TRANSPORT	0.682455
KEGG_SPLICEOSOME	KEGG_PATHOGENIC_ESCHERICHIA_COLI_INFECTION	0.682455
KEGG_OTHER_GLYCAN_DEGRADATION	KEGG_LEUKOCYTE_TRANSENDOTHELIAL_MIGRATION	0.682037
KEGG_CITRATE_CYCLE_TCA_CYCLE	KEGG_PENTOSE_PHOSPHATE_PATHWAY	0.681844
KEGG_AMINO_SUGAR_AND_NUCLEOTIDE_SUGAR_METABOLISM	KEGG_NUCLEOTIDE_EXCISION_REPAIR	0.681844
KEGG_CYTOKINE_CYTOKINE_RECEPTOR_INTERACTION	KEGG_NEUROACTIVE_LIGAND_RECEPTOR_INTERACTION	0.681748
KEGG_PURINE_METABOLISM	KEGG_RNA_DEGRADATION	0.681234
KEGG_SPLICEOSOME	KEGG_NOTCH_SIGNALING_PATHWAY	0.681169
KEGG_CYTOKINE_CYTOKINE_RECEPTOR_INTERACTION	KEGG_HYPERTROPHIC_CARDIOMYOPATHY_HCM	0.681169
KEGG_MTOR_SIGNALING_PATHWAY	KEGG_CHRONIC_MYELOID_LEUKEMIA	0.681137
KEGG_AMINO_SUGAR_AND_NUCLEOTIDE_SUGAR_METABOLISM	KEGG_PROTEASOME	0.680815
KEGG_PYRIMIDINE_METABOLISM	KEGG_ONE_CARBON_POOL_BY_FOLATE	0.680719
KEGG_BASAL_TRANSCRIPTION_FACTORS	KEGG_DNA_REPLICATION	0.680687
KEGG_PATHOGENIC_ESCHERICHIA_COLI_INFECTION	KEGG_RENAL_CELL_CARCINOMA	0.68059
KEGG_PROTEIN_EXPORT	KEGG_NON_HOMOLOGOUS_END_JOINING	0.680397
KEGG_CYTOSOLIC_DNA_SENSING_PATHWAY	KEGG_PRIMARY_IMMUNODEFICIENCY	0.680397
KEGG_ABC_TRANSPORTERS	KEGG_OLFACTORY_TRANSDUCTION	0.680172
KEGG_GLYOXYLATE_AND_DICARBOXYLATE_METABOLISM	KEGG_PEROXISOME	0.680076
KEGG_ANTIGEN_PROCESSING_AND_PRESENTATION	KEGG_CYTOSOLIC_DNA_SENSING_PATHWAY	0.679979
KEGG_N_GLYCAN_BIOSYNTHESIS	KEGG_ACUTE_MYELOID_LEUKEMIA	0.679819
KEGG_NOD_LIKE_RECEPTOR_SIGNALING_PATHWAY	KEGG_GRAFT_VERSUS_HOST_DISEASE	0.679626
KEGG_RNA_DEGRADATION	KEGG_SNARE_INTERACTIONS_IN_VESICULAR_TRANSPORT	0.679368
KEGG_VASCULAR_SMOOTH_MUSCLE_CONTRACTION	KEGG_MELANOGENESIS	0.678918
KEGG_PYRIMIDINE_METABOLISM	KEGG_PROSTATE_CANCER	0.678661
KEGG_PANCREATIC_CANCER	KEGG_VIRAL_MYOCARDITIS	0.678565
KEGG_LYSOSOME	KEGG_PANCREATIC_CANCER	0.678404
KEGG_VASCULAR_SMOOTH_MUSCLE_CONTRACTION	KEGG_AXON_GUIDANCE	0.678372
KEGG_CITRATE_CYCLE_TCA_CYCLE	KEGG_PROTEASOME	0.678179
KEGG_OTHER_GLYCAN_DEGRADATION	KEGG_PEROXISOME	0.677632
KEGG_HOMOLOGOUS_RECOMBINATION	KEGG_CELL_CYCLE	0.676925
KEGG_OTHER_GLYCAN_DEGRADATION	KEGG_SMALL_CELL_LUNG_CANCER	0.67686
KEGG_GLYCEROLIPID_METABOLISM	KEGG_NEUROACTIVE_LIGAND_RECEPTOR_INTERACTION	0.676442
KEGG_PURINE_METABOLISM	KEGG_OOCYTE_MEIOSIS	0.676088
KEGG_N_GLYCAN_BIOSYNTHESIS	KEGG_NON_HOMOLOGOUS_END_JOINING	0.676056
KEGG_PYRIMIDINE_METABOLISM	KEGG_CHRONIC_MYELOID_LEUKEMIA	0.675831
KEGG_CHEMOKINE_SIGNALING_PATHWAY	KEGG_AUTOIMMUNE_THYROID_DISEASE	0.675574
KEGG_RETINOL_METABOLISM	KEGG_DRUG_METABOLISM_CYTOCHROME_P450	0.675478
KEGG_AMINOACYL_TRNA_BIOSYNTHESIS	KEGG_NON_HOMOLOGOUS_END_JOINING	0.675349
KEGG_METABOLISM_OF_XENOBIOTICS_BY_CYTOCHROME_P450	KEGG_RENIN_ANGIOTENSIN_SYSTEM	0.675349
KEGG_PATHOGENIC_ESCHERICHIA_COLI_INFECTION	KEGG_COLORECTAL_CANCER	0.675252
KEGG_CYTOSOLIC_DNA_SENSING_PATHWAY	KEGG_ASTHMA	0.674738
KEGG_TOLL_LIKE_RECEPTOR_SIGNALING_PATHWAY	KEGG_AUTOIMMUNE_THYROID_DISEASE	0.674513
KEGG_TERPENOID_BACKBONE_BIOSYNTHESIS	KEGG_BIOSYNTHESIS_OF_UNSATURATED_FATTY_ACIDS	0.674223
KEGG_CHEMOKINE_SIGNALING_PATHWAY	KEGG_ALLOGRAFT_REJECTION	0.673709
KEGG_OXIDATIVE_PHOSPHORYLATION	KEGG_PEROXISOME	0.67358
KEGG_OXIDATIVE_PHOSPHORYLATION	KEGG_AMINOACYL_TRNA_BIOSYNTHESIS	0.673355
KEGG_NEUROACTIVE_LIGAND_RECEPTOR_INTERACTION	KEGG_HEDGEHOG_SIGNALING_PATHWAY	0.673291
KEGG_RNA_POLYMERASE	KEGG_PEROXISOME	0.673194
KEGG_RNA_POLYMERASE	KEGG_NOTCH_SIGNALING_PATHWAY	0.673066
KEGG_PYRIMIDINE_METABOLISM	KEGG_VALINE_LEUCINE_AND_ISOLEUCINE_BIOSYNTHESIS	0.672878
KEGG_METABOLISM_OF_XENOBIOTICS_BY_CYTOCHROME_P450	KEGG_ECM_RECEPTOR_INTERACTION	0.672873
KEGG_GLUTATHIONE_METABOLISM	KEGG_N_GLYCAN_BIOSYNTHESIS	0.672712
KEGG_RETINOL_METABOLISM	KEGG_ECM_RECEPTOR_INTERACTION	0.672326
KEGG_UBIQUITIN_MEDIATED_PROTEOLYSIS	KEGG_ENDOMETRIAL_CANCER	0.672005
KEGG_LYSOSOME	KEGG_EPITHELIAL_CELL_SIGNALING_IN_HELICOBACTER_PYLORI_INFECTION	0.671619
KEGG_HUNTINGTONS_DISEASE	KEGG_VIBRIO_CHOLERAE_INFECTION	0.671297
KEGG_OTHER_GLYCAN_DEGRADATION	KEGG_SPLICEOSOME	0.671233
KEGG_ENDOCYTOSIS	KEGG_CHRONIC_MYELOID_LEUKEMIA	0.670943
KEGG_ECM_RECEPTOR_INTERACTION	KEGG_BASAL_CELL_CARCINOMA	0.670718
KEGG_FRUCTOSE_AND_MANNOSE_METABOLISM	KEGG_ALZHEIMERS_DISEASE	0.670499
KEGG_ENDOCYTOSIS	KEGG_NOTCH_SIGNALING_PATHWAY	0.670204
KEGG_RNA_DEGRADATION	KEGG_THYROID_CANCER	0.669647
KEGG_CITRATE_CYCLE_TCA_CYCLE	KEGG_AMINOACYL_TRNA_BIOSYNTHESIS	0.669625
KEGG_RNA_POLYMERASE	KEGG_PARKINSONS_DISEASE	0.669529
KEGG_GLYCINE_SERINE_AND_THREONINE_METABOLISM	KEGG_PPAR_SIGNALING_PATHWAY	0.669207
KEGG_VALINE_LEUCINE_AND_ISOLEUCINE_BIOSYNTHESIS	KEGG_HUNTINGTONS_DISEASE	0.669196
KEGG_NEUROACTIVE_LIGAND_RECEPTOR_INTERACTION	KEGG_REGULATION_OF_AUTOPHAGY	0.668789
KEGG_NEUROACTIVE_LIGAND_RECEPTOR_INTERACTION	KEGG_HYPERTROPHIC_CARDIOMYOPATHY_HCM	0.668339
KEGG_BASAL_TRANSCRIPTION_FACTORS	KEGG_NON_HOMOLOGOUS_END_JOINING	0.667085
KEGG_CITRATE_CYCLE_TCA_CYCLE	KEGG_CARDIAC_MUSCLE_CONTRACTION	0.667053
KEGG_RIBOSOME	KEGG_VIRAL_MYOCARDITIS	0.667053
KEGG_ONE_CARBON_POOL_BY_FOLATE	KEGG_CELL_CYCLE	0.66702
KEGG_REGULATION_OF_ACTIN_CYTOSKELETON	KEGG_PATHWAYS_IN_CANCER	0.666988
KEGG_MTOR_SIGNALING_PATHWAY	KEGG_COLORECTAL_CANCER	0.666635
KEGG_BASAL_CELL_CARCINOMA	KEGG_DILATED_CARDIOMYOPATHY	0.666281
KEGG_ASCORBATE_AND_ALDARATE_METABOLISM	KEGG_LINOLEIC_ACID_METABOLISM	0.666216
KEGG_VASOPRESSIN_REGULATED_WATER_REABSORPTION	KEGG_COLORECTAL_CANCER	0.665991
KEGG_UBIQUITIN_MEDIATED_PROTEOLYSIS	KEGG_ENDOCYTOSIS	0.665863
KEGG_PEROXISOME	KEGG_PARKINSONS_DISEASE	0.665831
KEGG_LYSOSOME	KEGG_COLORECTAL_CANCER	0.665702
KEGG_AMINOACYL_TRNA_BIOSYNTHESIS	KEGG_ENDOMETRIAL_CANCER	0.665541
KEGG_OTHER_GLYCAN_DEGRADATION	KEGG_VIRAL_MYOCARDITIS	0.665445
KEGG_LEUKOCYTE_TRANSENDOTHELIAL_MIGRATION	KEGG_ALLOGRAFT_REJECTION	0.665091
KEGG_ENDOCYTOSIS	KEGG_ENDOMETRIAL_CANCER	0.665059
KEGG_HEDGEHOG_SIGNALING_PATHWAY	KEGG_TASTE_TRANSDUCTION	0.665027
KEGG_PROTEASOME	KEGG_ALZHEIMERS_DISEASE	0.664448
KEGG_VALINE_LEUCINE_AND_ISOLEUCINE_BIOSYNTHESIS	KEGG_RNA_POLYMERASE	0.664292
KEGG_PARKINSONS_DISEASE	KEGG_VIBRIO_CHOLERAE_INFECTION	0.663998
KEGG_OXIDATIVE_PHOSPHORYLATION	KEGG_CYSTEINE_AND_METHIONINE_METABOLISM	0.66374
KEGG_FC_GAMMA_R_MEDIATED_PHAGOCYTOSIS	KEGG_VIBRIO_CHOLERAE_INFECTION	0.663676
KEGG_OXIDATIVE_PHOSPHORYLATION	KEGG_PROTEASOME	0.663355
KEGG_ARACHIDONIC_ACID_METABOLISM	KEGG_METABOLISM_OF_XENOBIOTICS_BY_CYTOCHROME_P450	0.66329
KEGG_GLYCOSAMINOGLYCAN_DEGRADATION	KEGG_PROSTATE_CANCER	0.663226
KEGG_N_GLYCAN_BIOSYNTHESIS	KEGG_PANCREATIC_CANCER	0.663194
KEGG_RNA_DEGRADATION	KEGG_CHRONIC_MYELOID_LEUKEMIA	0.662937
KEGG_TOLL_LIKE_RECEPTOR_SIGNALING_PATHWAY	KEGG_HEMATOPOIETIC_CELL_LINEAGE	0.662711
KEGG_CELL_CYCLE	KEGG_UBIQUITIN_MEDIATED_PROTEOLYSIS	0.662486
KEGG_NATURAL_KILLER_CELL_MEDIATED_CYTOTOXICITY	KEGG_T_CELL_RECEPTOR_SIGNALING_PATHWAY	0.6621
KEGG_PEROXISOME	KEGG_HUNTINGTONS_DISEASE	0.661618
KEGG_HEDGEHOG_SIGNALING_PATHWAY	KEGG_DILATED_CARDIOMYOPATHY	0.661618
KEGG_RNA_POLYMERASE	KEGG_NON_HOMOLOGOUS_END_JOINING	0.661489
KEGG_AMINO_SUGAR_AND_NUCLEOTIDE_SUGAR_METABOLISM	KEGG_RIBOSOME	0.661425
KEGG_DRUG_METABOLISM_CYTOCHROME_P450	KEGG_HYPERTROPHIC_CARDIOMYOPATHY_HCM	0.661329
KEGG_RIBOSOME	KEGG_P53_SIGNALING_PATHWAY	0.660846
KEGG_PROTEIN_EXPORT	KEGG_PROSTATE_CANCER	0.660653
KEGG_LEISHMANIA_INFECTION	KEGG_PANCREATIC_CANCER	0.660589
KEGG_UBIQUITIN_MEDIATED_PROTEOLYSIS	KEGG_THYROID_CANCER	0.660418
KEGG_UBIQUITIN_MEDIATED_PROTEOLYSIS	KEGG_HUNTINGTONS_DISEASE	0.660139
KEGG_ENDOCYTOSIS	KEGG_ACUTE_MYELOID_LEUKEMIA	0.659657
KEGG_NOD_LIKE_RECEPTOR_SIGNALING_PATHWAY	KEGG_ALLOGRAFT_REJECTION	0.659624
KEGG_AMINO_SUGAR_AND_NUCLEOTIDE_SUGAR_METABOLISM	KEGG_DNA_REPLICATION	0.659592
KEGG_SNARE_INTERACTIONS_IN_VESICULAR_TRANSPORT	KEGG_THYROID_CANCER	0.65918
KEGG_CYSTEINE_AND_METHIONINE_METABOLISM	KEGG_PARKINSONS_DISEASE	0.658788
KEGG_UBIQUITIN_MEDIATED_PROTEOLYSIS	KEGG_VASOPRESSIN_REGULATED_WATER_REABSORPTION	0.658692
KEGG_RNA_DEGRADATION	KEGG_PATHOGENIC_ESCHERICHIA_COLI_INFECTION	0.658628
KEGG_N_GLYCAN_BIOSYNTHESIS	KEGG_GLYCOSAMINOGLYCAN_DEGRADATION	0.658531
KEGG_CYTOSOLIC_DNA_SENSING_PATHWAY	KEGG_TYPE_I_DIABETES_MELLITUS	0.658177
KEGG_GLYCOSAMINOGLYCAN_DEGRADATION	KEGG_VIRAL_MYOCARDITIS	0.658017
KEGG_AMINOACYL_TRNA_BIOSYNTHESIS	KEGG_COLORECTAL_CANCER	0.657245
KEGG_ONE_CARBON_POOL_BY_FOLATE	KEGG_DNA_REPLICATION	0.657116
KEGG_RIBOSOME	KEGG_NUCLEOTIDE_EXCISION_REPAIR	0.657116
KEGG_AXON_GUIDANCE	KEGG_LONG_TERM_DEPRESSION	0.657084
KEGG_LEUKOCYTE_TRANSENDOTHELIAL_MIGRATION	KEGG_TYPE_I_DIABETES_MELLITUS	0.656248
KEGG_BASE_EXCISION_REPAIR	KEGG_HUNTINGTONS_DISEASE	0.656216
KEGG_PYRIMIDINE_METABOLISM	KEGG_LYSOSOME	0.656184
KEGG_ADHERENS_JUNCTION	KEGG_PATHWAYS_IN_CANCER	0.656184
KEGG_OTHER_GLYCAN_DEGRADATION	KEGG_BLADDER_CANCER	0.655926
KEGG_INTESTINAL_IMMUNE_NETWORK_FOR_IGA_PRODUCTION	KEGG_ALLOGRAFT_REJECTION	0.655701
KEGG_STEROID_HORMONE_BIOSYNTHESIS	KEGG_NEUROACTIVE_LIGAND_RECEPTOR_INTERACTION	0.655508
KEGG_ALPHA_LINOLENIC_ACID_METABOLISM	KEGG_DRUG_METABOLISM_CYTOCHROME_P450	0.65538
KEGG_PROTEASOME	KEGG_LYSOSOME	0.655348
KEGG_RIBOSOME	KEGG_LEISHMANIA_INFECTION	0.654833
KEGG_THYROID_CANCER	KEGG_ACUTE_MYELOID_LEUKEMIA	0.654608
KEGG_AMINO_SUGAR_AND_NUCLEOTIDE_SUGAR_METABOLISM	KEGG_CELL_CYCLE	0.653836
KEGG_CYSTEINE_AND_METHIONINE_METABOLISM	KEGG_VALINE_LEUCINE_AND_ISOLEUCINE_DEGRADATION	0.653515
KEGG_APOPTOSIS	KEGG_T_CELL_RECEPTOR_SIGNALING_PATHWAY	0.653515
KEGG_HEDGEHOG_SIGNALING_PATHWAY	KEGG_HYPERTROPHIC_CARDIOMYOPATHY_HCM	0.653065
KEGG_AMINOACYL_TRNA_BIOSYNTHESIS	KEGG_THYROID_CANCER	0.652845
KEGG_ONE_CARBON_POOL_BY_FOLATE	KEGG_NON_HOMOLOGOUS_END_JOINING	0.652614
KEGG_DRUG_METABOLISM_OTHER_ENZYMES	KEGG_HEMATOPOIETIC_CELL_LINEAGE	0.652614
KEGG_GLYCOSAMINOGLYCAN_DEGRADATION	KEGG_NOTCH_SIGNALING_PATHWAY	0.652293
KEGG_SMALL_CELL_LUNG_CANCER	KEGG_VIRAL_MYOCARDITIS	0.652196
KEGG_VALINE_LEUCINE_AND_ISOLEUCINE_BIOSYNTHESIS	KEGG_PEROXISOME	0.652153
KEGG_STEROID_BIOSYNTHESIS	KEGG_TERPENOID_BACKBONE_BIOSYNTHESIS	0.6521
KEGG_RIBOSOME	KEGG_ACUTE_MYELOID_LEUKEMIA	0.651746
KEGG_CALCIUM_SIGNALING_PATHWAY	KEGG_REGULATION_OF_AUTOPHAGY	0.651746
KEGG_NOD_LIKE_RECEPTOR_SIGNALING_PATHWAY	KEGG_VIRAL_MYOCARDITIS	0.651264
KEGG_JAK_STAT_SIGNALING_PATHWAY	KEGG_NATURAL_KILLER_CELL_MEDIATED_CYTOTOXICITY	0.651071
KEGG_NOD_LIKE_RECEPTOR_SIGNALING_PATHWAY	KEGG_HEMATOPOIETIC_CELL_LINEAGE	0.650524
KEGG_FRUCTOSE_AND_MANNOSE_METABOLISM	KEGG_OXIDATIVE_PHOSPHORYLATION	0.65016
KEGG_RIBOSOME	KEGG_NOTCH_SIGNALING_PATHWAY	0.649913
KEGG_CHEMOKINE_SIGNALING_PATHWAY	KEGG_CELL_ADHESION_MOLECULES_CAMS	0.649367
KEGG_UBIQUITIN_MEDIATED_PROTEOLYSIS	KEGG_FC_GAMMA_R_MEDIATED_PHAGOCYTOSIS	0.649302
KEGG_CITRATE_CYCLE_TCA_CYCLE	KEGG_VIBRIO_CHOLERAE_INFECTION	0.649206
KEGG_AMINOACYL_TRNA_BIOSYNTHESIS	KEGG_MISMATCH_REPAIR	0.648948
KEGG_OXIDATIVE_PHOSPHORYLATION	KEGG_RNA_POLYMERASE	0.648788
KEGG_CYTOSOLIC_DNA_SENSING_PATHWAY	KEGG_ALLOGRAFT_REJECTION	0.648756
KEGG_METABOLISM_OF_XENOBIOTICS_BY_CYTOCHROME_P450	KEGG_CYTOKINE_CYTOKINE_RECEPTOR_INTERACTION	0.64853
KEGG_VALINE_LEUCINE_AND_ISOLEUCINE_DEGRADATION	KEGG_GLYOXYLATE_AND_DICARBOXYLATE_METABOLISM	0.648209
KEGG_PURINE_METABOLISM	KEGG_NUCLEOTIDE_EXCISION_REPAIR	0.648177
KEGG_BASAL_CELL_CARCINOMA	KEGG_HYPERTROPHIC_CARDIOMYOPATHY_HCM	0.648177
KEGG_APOPTOSIS	KEGG_LEUKOCYTE_TRANSENDOTHELIAL_MIGRATION	0.647791
KEGG_AMINO_SUGAR_AND_NUCLEOTIDE_SUGAR_METABOLISM	KEGG_RNA_DEGRADATION	0.647727
KEGG_PYRUVATE_METABOLISM	KEGG_HUNTINGTONS_DISEASE	0.647276
KEGG_TGF_BETA_SIGNALING_PATHWAY	KEGG_TIGHT_JUNCTION	0.64718
KEGG_VALINE_LEUCINE_AND_ISOLEUCINE_BIOSYNTHESIS	KEGG_UBIQUITIN_MEDIATED_PROTEOLYSIS	0.646622
KEGG_RNA_POLYMERASE	KEGG_THYROID_CANCER	0.646606
KEGG_ARGININE_AND_PROLINE_METABOLISM	KEGG_PROXIMAL_TUBULE_BICARBONATE_RECLAMATION	0.646312
KEGG_LYSOSOME	KEGG_FC_GAMMA_R_MEDIATED_PHAGOCYTOSIS	0.645894
KEGG_RETINOL_METABOLISM	KEGG_NEUROACTIVE_LIGAND_RECEPTOR_INTERACTION	0.645861
KEGG_RNA_POLYMERASE	KEGG_LYSOSOME	0.645797
KEGG_CYTOKINE_CYTOKINE_RECEPTOR_INTERACTION	KEGG_ECM_RECEPTOR_INTERACTION	0.645733
KEGG_BASAL_TRANSCRIPTION_FACTORS	KEGG_HOMOLOGOUS_RECOMBINATION	0.645572
KEGG_PYRIMIDINE_METABOLISM	KEGG_ACUTE_MYELOID_LEUKEMIA	0.645283
KEGG_PROTEASOME	KEGG_VASOPRESSIN_REGULATED_WATER_REABSORPTION	0.64509
KEGG_ARGININE_AND_PROLINE_METABOLISM	KEGG_AXON_GUIDANCE	0.644704
KEGG_SPLICEOSOME	KEGG_FC_GAMMA_R_MEDIATED_PHAGOCYTOSIS	0.64464
KEGG_NEUROTROPHIN_SIGNALING_PATHWAY	KEGG_EPITHELIAL_CELL_SIGNALING_IN_HELICOBACTER_PYLORI_INFECTION	0.64464
KEGG_PANCREATIC_CANCER	KEGG_ACUTE_MYELOID_LEUKEMIA	0.644286
KEGG_AMINO_SUGAR_AND_NUCLEOTIDE_SUGAR_METABOLISM	KEGG_PEROXISOME	0.644254
KEGG_VASOPRESSIN_REGULATED_WATER_REABSORPTION	KEGG_ENDOMETRIAL_CANCER	0.644125
KEGG_EPITHELIAL_CELL_SIGNALING_IN_HELICOBACTER_PYLORI_INFECTION	KEGG_RENAL_CELL_CARCINOMA	0.644093
KEGG_STEROID_HORMONE_BIOSYNTHESIS	KEGG_GLYCEROLIPID_METABOLISM	0.643932
KEGG_ABC_TRANSPORTERS	KEGG_COMPLEMENT_AND_COAGULATION_CASCADES	0.643611
KEGG_ENDOCYTOSIS	KEGG_NEUROTROPHIN_SIGNALING_PATHWAY	0.643482
KEGG_VALINE_LEUCINE_AND_ISOLEUCINE_BIOSYNTHESIS	KEGG_SPLICEOSOME	0.643262
KEGG_INTESTINAL_IMMUNE_NETWORK_FOR_IGA_PRODUCTION	KEGG_SYSTEMIC_LUPUS_ERYTHEMATOSUS	0.643192
KEGG_VALINE_LEUCINE_AND_ISOLEUCINE_DEGRADATION	KEGG_GLUTATHIONE_METABOLISM	0.642614
KEGG_ARACHIDONIC_ACID_METABOLISM	KEGG_TASTE_TRANSDUCTION	0.642421
KEGG_RNA_DEGRADATION	KEGG_PROSTATE_CANCER	0.642356
KEGG_PYRUVATE_METABOLISM	KEGG_CARDIAC_MUSCLE_CONTRACTION	0.64226
KEGG_RNA_DEGRADATION	KEGG_ENDOCYTOSIS	0.642163
KEGG_PYRIMIDINE_METABOLISM	KEGG_BASE_EXCISION_REPAIR	0.642131
KEGG_CYSTEINE_AND_METHIONINE_METABOLISM	KEGG_PROPANOATE_METABOLISM	0.641906
KEGG_DRUG_METABOLISM_CYTOCHROME_P450	KEGG_ABC_TRANSPORTERS	0.641745
KEGG_AMINOACYL_TRNA_BIOSYNTHESIS	KEGG_ENDOCYTOSIS	0.641649
KEGG_CYSTEINE_AND_METHIONINE_METABOLISM	KEGG_HUNTINGTONS_DISEASE	0.641456
KEGG_SELENOAMINO_ACID_METABOLISM	KEGG_PEROXISOME	0.641295
KEGG_LYSOSOME	KEGG_VIRAL_MYOCARDITIS	0.641295
KEGG_RIBOSOME	KEGG_THYROID_CANCER	0.641284
KEGG_LEUKOCYTE_TRANSENDOTHELIAL_MIGRATION	KEGG_BLADDER_CANCER	0.640909
KEGG_OTHER_GLYCAN_DEGRADATION	KEGG_ENDOCYTOSIS	0.640749
KEGG_EPITHELIAL_CELL_SIGNALING_IN_HELICOBACTER_PYLORI_INFECTION	KEGG_ENDOMETRIAL_CANCER	0.640395
KEGG_LYSOSOME	KEGG_LEUKOCYTE_TRANSENDOTHELIAL_MIGRATION	0.640298
KEGG_BLADDER_CANCER	KEGG_VIRAL_MYOCARDITIS	0.640266
KEGG_VIBRIO_CHOLERAE_INFECTION	KEGG_RENAL_CELL_CARCINOMA	0.640234
KEGG_N_GLYCAN_BIOSYNTHESIS	KEGG_P53_SIGNALING_PATHWAY	0.639495
KEGG_GLYCOSAMINOGLYCAN_DEGRADATION	KEGG_LEISHMANIA_INFECTION	0.639334
KEGG_CYTOKINE_CYTOKINE_RECEPTOR_INTERACTION	KEGG_DILATED_CARDIOMYOPATHY	0.639044
KEGG_PENTOSE_PHOSPHATE_PATHWAY	KEGG_BASE_EXCISION_REPAIR	0.638401
KEGG_PENTOSE_PHOSPHATE_PATHWAY	KEGG_PEROXISOME	0.638337
KEGG_GLYCOSYLPHOSPHATIDYLINOSITOL_GPI_ANCHOR_BIOSYNTHESIS	KEGG_LYSOSOME	0.638273
KEGG_PROTEASOME	KEGG_PEROXISOME	0.638273
KEGG_ACUTE_MYELOID_LEUKEMIA	KEGG_VIRAL_MYOCARDITIS	0.638144
KEGG_ALPHA_LINOLENIC_ACID_METABOLISM	KEGG_RETINOL_METABOLISM	0.637887
KEGG_ONE_CARBON_POOL_BY_FOLATE	KEGG_NUCLEOTIDE_EXCISION_REPAIR	0.637694
KEGG_AMINOACYL_TRNA_BIOSYNTHESIS	KEGG_VASOPRESSIN_REGULATED_WATER_REABSORPTION	0.637662
KEGG_RNA_DEGRADATION	KEGG_NOTCH_SIGNALING_PATHWAY	0.637565
KEGG_NEUROACTIVE_LIGAND_RECEPTOR_INTERACTION	KEGG_OLFACTORY_TRANSDUCTION	0.637211
KEGG_PROTEIN_EXPORT	KEGG_COLORECTAL_CANCER	0.637083
KEGG_CITRATE_CYCLE_TCA_CYCLE	KEGG_SELENOAMINO_ACID_METABOLISM	0.636761
KEGG_NOTCH_SIGNALING_PATHWAY	KEGG_B_CELL_RECEPTOR_SIGNALING_PATHWAY	0.636761
KEGG_PROTEASOME	KEGG_ENDOCYTOSIS	0.636729
KEGG_RNA_POLYMERASE	KEGG_ALZHEIMERS_DISEASE	0.636504
KEGG_ANTIGEN_PROCESSING_AND_PRESENTATION	KEGG_NOD_LIKE_RECEPTOR_SIGNALING_PATHWAY	0.63615
KEGG_ONE_CARBON_POOL_BY_FOLATE	KEGG_MISMATCH_REPAIR	0.636022
KEGG_CYSTEINE_AND_METHIONINE_METABOLISM	KEGG_TERPENOID_BACKBONE_BIOSYNTHESIS	0.635571
KEGG_ASCORBATE_AND_ALDARATE_METABOLISM	KEGG_GLYCEROLIPID_METABOLISM	0.635539
KEGG_GLYCOSYLPHOSPHATIDYLINOSITOL_GPI_ANCHOR_BIOSYNTHESIS	KEGG_UBIQUITIN_MEDIATED_PROTEOLYSIS	0.635507
KEGG_NEUROACTIVE_LIGAND_RECEPTOR_INTERACTION	KEGG_TYPE_II_DIABETES_MELLITUS	0.635282
KEGG_CALCIUM_SIGNALING_PATHWAY	KEGG_PROXIMAL_TUBULE_BICARBONATE_RECLAMATION	0.63525
KEGG_AXON_GUIDANCE	KEGG_GNRH_SIGNALING_PATHWAY	0.634928
KEGG_DRUG_METABOLISM_CYTOCHROME_P450	KEGG_PPAR_SIGNALING_PATHWAY	0.634832
KEGG_RNA_DEGRADATION	KEGG_ACUTE_MYELOID_LEUKEMIA	0.634768
KEGG_AMINOACYL_TRNA_BIOSYNTHESIS	KEGG_BASE_EXCISION_REPAIR	0.634575
KEGG_SNARE_INTERACTIONS_IN_VESICULAR_TRANSPORT	KEGG_ENDOMETRIAL_CANCER	0.634575
KEGG_DRUG_METABOLISM_CYTOCHROME_P450	KEGG_NEUROACTIVE_LIGAND_RECEPTOR_INTERACTION	0.634317
KEGG_GLYCINE_SERINE_AND_THREONINE_METABOLISM	KEGG_NITROGEN_METABOLISM	0.633996
KEGG_TGF_BETA_SIGNALING_PATHWAY	KEGG_ADHERENS_JUNCTION	0.633996
KEGG_CYTOSOLIC_DNA_SENSING_PATHWAY	KEGG_NATURAL_KILLER_CELL_MEDIATED_CYTOTOXICITY	0.633385
KEGG_RNA_DEGRADATION	KEGG_ENDOMETRIAL_CANCER	0.633224
KEGG_MTOR_SIGNALING_PATHWAY	KEGG_SMALL_CELL_LUNG_CANCER	0.633192
KEGG_MISMATCH_REPAIR	KEGG_PROSTATE_CANCER	0.633128
KEGG_FOLATE_BIOSYNTHESIS	KEGG_AXON_GUIDANCE	0.63287
KEGG_CITRATE_CYCLE_TCA_CYCLE	KEGG_PYRUVATE_METABOLISM	0.632763
KEGG_LINOLEIC_ACID_METABOLISM	KEGG_DILATED_CARDIOMYOPATHY	0.63242
KEGG_GLYCINE_SERINE_AND_THREONINE_METABOLISM	KEGG_AXON_GUIDANCE	0.632324
KEGG_N_GLYCAN_BIOSYNTHESIS	KEGG_SMALL_CELL_LUNG_CANCER	0.632099
KEGG_LEUKOCYTE_TRANSENDOTHELIAL_MIGRATION	KEGG_CHRONIC_MYELOID_LEUKEMIA	0.632002
KEGG_TRYPTOPHAN_METABOLISM	KEGG_COMPLEMENT_AND_COAGULATION_CASCADES	0.631906
KEGG_PEROXISOME	KEGG_ALZHEIMERS_DISEASE	0.631906
KEGG_VASOPRESSIN_REGULATED_WATER_REABSORPTION	KEGG_ALZHEIMERS_DISEASE	0.631455
KEGG_PROSTATE_CANCER	KEGG_VIRAL_MYOCARDITIS	0.631327
KEGG_FOCAL_ADHESION	KEGG_PRION_DISEASES	0.631295
KEGG_INOSITOL_PHOSPHATE_METABOLISM	KEGG_ENDOCYTOSIS	0.631005
KEGG_TIGHT_JUNCTION	KEGG_PRION_DISEASES	0.630941
KEGG_NUCLEOTIDE_EXCISION_REPAIR	KEGG_SNARE_INTERACTIONS_IN_VESICULAR_TRANSPORT	0.630684
KEGG_CYTOSOLIC_DNA_SENSING_PATHWAY	KEGG_GRAFT_VERSUS_HOST_DISEASE	0.630137
KEGG_P53_SIGNALING_PATHWAY	KEGG_BLADDER_CANCER	0.630105
KEGG_VALINE_LEUCINE_AND_ISOLEUCINE_BIOSYNTHESIS	KEGG_MISMATCH_REPAIR	0.629981
KEGG_ADHERENS_JUNCTION	KEGG_SMALL_CELL_LUNG_CANCER	0.629269
KEGG_PYRIMIDINE_METABOLISM	KEGG_BASAL_TRANSCRIPTION_FACTORS	0.629076
KEGG_FOCAL_ADHESION	KEGG_ADHERENS_JUNCTION	0.629076
KEGG_ECM_RECEPTOR_INTERACTION	KEGG_HYPERTROPHIC_CARDIOMYOPATHY_HCM	0.628529
KEGG_GLYCOSYLPHOSPHATIDYLINOSITOL_GPI_ANCHOR_BIOSYNTHESIS	KEGG_SPLICEOSOME	0.628401
KEGG_RETINOL_METABOLISM	KEGG_METABOLISM_OF_XENOBIOTICS_BY_CYTOCHROME_P450	0.627918
KEGG_LEISHMANIA_INFECTION	KEGG_ACUTE_MYELOID_LEUKEMIA	0.627918
KEGG_JAK_STAT_SIGNALING_PATHWAY	KEGG_HEMATOPOIETIC_CELL_LINEAGE	0.627886
KEGG_PURINE_METABOLISM	KEGG_CELL_CYCLE	0.62773
KEGG_NOD_LIKE_RECEPTOR_SIGNALING_PATHWAY	KEGG_TYPE_I_DIABETES_MELLITUS	0.627693
KEGG_SNARE_INTERACTIONS_IN_VESICULAR_TRANSPORT	KEGG_RENAL_CELL_CARCINOMA	0.627532
KEGG_ARACHIDONIC_ACID_METABOLISM	KEGG_ECM_RECEPTOR_INTERACTION	0.6275
KEGG_UBIQUITIN_MEDIATED_PROTEOLYSIS	KEGG_CHRONIC_MYELOID_LEUKEMIA	0.627243
KEGG_DNA_REPLICATION	KEGG_CHRONIC_MYELOID_LEUKEMIA	0.626921
KEGG_HOMOLOGOUS_RECOMBINATION	KEGG_P53_SIGNALING_PATHWAY	0.626825
KEGG_COMPLEMENT_AND_COAGULATION_CASCADES	KEGG_HYPERTROPHIC_CARDIOMYOPATHY_HCM	0.626793
KEGG_REGULATION_OF_ACTIN_CYTOSKELETON	KEGG_PANCREATIC_CANCER	0.626761
KEGG_CHEMOKINE_SIGNALING_PATHWAY	KEGG_SYSTEMIC_LUPUS_ERYTHEMATOSUS	0.626728
KEGG_RIG_I_LIKE_RECEPTOR_SIGNALING_PATHWAY	KEGG_T_CELL_RECEPTOR_SIGNALING_PATHWAY	0.626728
KEGG_AMINO_SUGAR_AND_NUCLEOTIDE_SUGAR_METABOLISM	KEGG_UBIQUITIN_MEDIATED_PROTEOLYSIS	0.626503
KEGG_ONE_CARBON_POOL_BY_FOLATE	KEGG_BASE_EXCISION_REPAIR	0.626471
KEGG_TYPE_I_DIABETES_MELLITUS	KEGG_AUTOIMMUNE_THYROID_DISEASE	0.62631
KEGG_RETINOL_METABOLISM	KEGG_TASTE_TRANSDUCTION	0.626278
KEGG_ENDOCYTOSIS	KEGG_RENAL_CELL_CARCINOMA	0.626214
KEGG_AMINO_SUGAR_AND_NUCLEOTIDE_SUGAR_METABOLISM	KEGG_GLYCOSAMINOGLYCAN_DEGRADATION	0.625764
KEGG_AMINO_SUGAR_AND_NUCLEOTIDE_SUGAR_METABOLISM	KEGG_ACUTE_MYELOID_LEUKEMIA	0.625635
KEGG_NOD_LIKE_RECEPTOR_SIGNALING_PATHWAY	KEGG_INTESTINAL_IMMUNE_NETWORK_FOR_IGA_PRODUCTION	0.625603
KEGG_ENDOCYTOSIS	KEGG_PANCREATIC_CANCER	0.624928
KEGG_N_GLYCAN_BIOSYNTHESIS	KEGG_PEROXISOME	0.624735
KEGG_VALINE_LEUCINE_AND_ISOLEUCINE_BIOSYNTHESIS	KEGG_BASE_EXCISION_REPAIR	0.624724
KEGG_RIBOSOME	KEGG_APOPTOSIS	0.624703
KEGG_FATTY_ACID_METABOLISM	KEGG_PEROXISOME	0.624381
KEGG_PATHOGENIC_ESCHERICHIA_COLI_INFECTION	KEGG_THYROID_CANCER	0.624381
KEGG_AXON_GUIDANCE	KEGG_MELANOGENESIS	0.624027
KEGG_GLYCOLYSIS_GLUCONEOGENESIS	KEGG_ALZHEIMERS_DISEASE	0.623063
KEGG_CYTOSOLIC_DNA_SENSING_PATHWAY	KEGG_JAK_STAT_SIGNALING_PATHWAY	0.622998
KEGG_ENDOCYTOSIS	KEGG_B_CELL_RECEPTOR_SIGNALING_PATHWAY	0.62287
KEGG_PROSTATE_CANCER	KEGG_ACUTE_MYELOID_LEUKEMIA	0.622677
KEGG_TRYPTOPHAN_METABOLISM	KEGG_PPAR_SIGNALING_PATHWAY	0.62258
KEGG_RIBOSOME	KEGG_NOD_LIKE_RECEPTOR_SIGNALING_PATHWAY	0.62258
KEGG_B_CELL_RECEPTOR_SIGNALING_PATHWAY	KEGG_LEUKOCYTE_TRANSENDOTHELIAL_MIGRATION	0.62213
KEGG_TOLL_LIKE_RECEPTOR_SIGNALING_PATHWAY	KEGG_INTESTINAL_IMMUNE_NETWORK_FOR_IGA_PRODUCTION	0.622098
KEGG_HEMATOPOIETIC_CELL_LINEAGE	KEGG_LEISHMANIA_INFECTION	0.622098
KEGG_GLYCOLYSIS_GLUCONEOGENESIS	KEGG_OXIDATIVE_PHOSPHORYLATION	0.621873
KEGG_RIBOSOME	KEGG_BLADDER_CANCER	0.621873
KEGG_NOTCH_SIGNALING_PATHWAY	KEGG_VIRAL_MYOCARDITIS	0.621648
KEGG_APOPTOSIS	KEGG_VIRAL_MYOCARDITIS	0.621616
KEGG_FRUCTOSE_AND_MANNOSE_METABOLISM	KEGG_PARKINSONS_DISEASE	0.621604
KEGG_STEROID_HORMONE_BIOSYNTHESIS	KEGG_HYPERTROPHIC_CARDIOMYOPATHY_HCM	0.621583
KEGG_GLYCOLYSIS_GLUCONEOGENESIS	KEGG_CYSTEINE_AND_METHIONINE_METABOLISM	0.621519
KEGG_CYTOKINE_CYTOKINE_RECEPTOR_INTERACTION	KEGG_TASTE_TRANSDUCTION	0.621423
KEGG_CITRATE_CYCLE_TCA_CYCLE	KEGG_PROPANOATE_METABOLISM	0.620844
KEGG_RIBOSOME	KEGG_NON_HOMOLOGOUS_END_JOINING	0.620844
KEGG_PROTEIN_EXPORT	KEGG_CHRONIC_MYELOID_LEUKEMIA	0.620747
KEGG_NUCLEOTIDE_EXCISION_REPAIR	KEGG_THYROID_CANCER	0.620736
KEGG_CITRATE_CYCLE_TCA_CYCLE	KEGG_SNARE_INTERACTIONS_IN_VESICULAR_TRANSPORT	0.620683
KEGG_THYROID_CANCER	KEGG_CHRONIC_MYELOID_LEUKEMIA	0.620683
KEGG_RIBOSOME	KEGG_LEUKOCYTE_TRANSENDOTHELIAL_MIGRATION	0.620619
KEGG_PROTEIN_EXPORT	KEGG_PEROXISOME	0.620587
KEGG_TGF_BETA_SIGNALING_PATHWAY	KEGG_HYPERTROPHIC_CARDIOMYOPATHY_HCM	0.620554
KEGG_BASAL_TRANSCRIPTION_FACTORS	KEGG_BASE_EXCISION_REPAIR	0.620426
KEGG_LEUKOCYTE_TRANSENDOTHELIAL_MIGRATION	KEGG_INTESTINAL_IMMUNE_NETWORK_FOR_IGA_PRODUCTION	0.620361
KEGG_MISMATCH_REPAIR	KEGG_THYROID_CANCER	0.620109
KEGG_BASE_EXCISION_REPAIR	KEGG_CHRONIC_MYELOID_LEUKEMIA	0.620072
KEGG_AMINO_SUGAR_AND_NUCLEOTIDE_SUGAR_METABOLISM	KEGG_NON_HOMOLOGOUS_END_JOINING	0.619686
KEGG_PRIMARY_BILE_ACID_BIOSYNTHESIS	KEGG_RETINOL_METABOLISM	0.619654
KEGG_MISMATCH_REPAIR	KEGG_CHRONIC_MYELOID_LEUKEMIA	0.619139
KEGG_VASOPRESSIN_REGULATED_WATER_REABSORPTION	KEGG_HUNTINGTONS_DISEASE	0.619107
KEGG_HUNTINGTONS_DISEASE	KEGG_PATHOGENIC_ESCHERICHIA_COLI_INFECTION	0.619011
KEGG_APOPTOSIS	KEGG_RIG_I_LIKE_RECEPTOR_SIGNALING_PATHWAY	0.618979
KEGG_RNA_POLYMERASE	KEGG_COLORECTAL_CANCER	0.618947
KEGG_PATHOGENIC_ESCHERICHIA_COLI_INFECTION	KEGG_CHRONIC_MYELOID_LEUKEMIA	0.618818
KEGG_PURINE_METABOLISM	KEGG_NON_HOMOLOGOUS_END_JOINING	0.61871
KEGG_B_CELL_RECEPTOR_SIGNALING_PATHWAY	KEGG_GRAFT_VERSUS_HOST_DISEASE	0.618625
KEGG_CYSTEINE_AND_METHIONINE_METABOLISM	KEGG_BUTANOATE_METABOLISM	0.618529
KEGG_SPLICEOSOME	KEGG_PANCREATIC_CANCER	0.6184
KEGG_RETINOL_METABOLISM	KEGG_ABC_TRANSPORTERS	0.618271
KEGG_BASAL_TRANSCRIPTION_FACTORS	KEGG_PROTEASOME	0.618207
KEGG_N_GLYCAN_BIOSYNTHESIS	KEGG_AMINOACYL_TRNA_BIOSYNTHESIS	0.617853
KEGG_LINOLEIC_ACID_METABOLISM	KEGG_RENIN_ANGIOTENSIN_SYSTEM	0.617757
KEGG_PURINE_METABOLISM	KEGG_PARKINSONS_DISEASE	0.617488
KEGG_GLYCOSYLPHOSPHATIDYLINOSITOL_GPI_ANCHOR_BIOSYNTHESIS	KEGG_RNA_DEGRADATION	0.616856
KEGG_FRUCTOSE_AND_MANNOSE_METABOLISM	KEGG_CARDIAC_MUSCLE_CONTRACTION	0.616652
KEGG_CHEMOKINE_SIGNALING_PATHWAY	KEGG_ASTHMA	0.616631
KEGG_TIGHT_JUNCTION	KEGG_MELANOGENESIS	0.616567
KEGG_GLYCOSAMINOGLYCAN_BIOSYNTHESIS_HEPARAN_SULFATE	KEGG_ALDOSTERONE_REGULATED_SODIUM_REABSORPTION	0.616535
KEGG_AMINO_SUGAR_AND_NUCLEOTIDE_SUGAR_METABOLISM	KEGG_NOTCH_SIGNALING_PATHWAY	0.616503
KEGG_SPLICEOSOME	KEGG_ENDOMETRIAL_CANCER	0.616245
KEGG_PYRIMIDINE_METABOLISM	KEGG_GLUTATHIONE_METABOLISM	0.61602
KEGG_SPLICEOSOME	KEGG_HUNTINGTONS_DISEASE	0.615956
KEGG_ASCORBATE_AND_ALDARATE_METABOLISM	KEGG_DRUG_METABOLISM_CYTOCHROME_P450	0.615892
KEGG_RIBOSOME	KEGG_HOMOLOGOUS_RECOMBINATION	0.615699
KEGG_VALINE_LEUCINE_AND_ISOLEUCINE_BIOSYNTHESIS	KEGG_RNA_DEGRADATION	0.615655
KEGG_VALINE_LEUCINE_AND_ISOLEUCINE_BIOSYNTHESIS	KEGG_PARKINSONS_DISEASE	0.615655
KEGG_RIBOSOME	KEGG_LYSOSOME	0.615474
KEGG_BASAL_TRANSCRIPTION_FACTORS	KEGG_PROGESTERONE_MEDIATED_OOCYTE_MATURATION	0.615442
KEGG_GLYCOSAMINOGLYCAN_BIOSYNTHESIS_HEPARAN_SULFATE	KEGG_CALCIUM_SIGNALING_PATHWAY	0.615249
KEGG_OTHER_GLYCAN_DEGRADATION	KEGG_SNARE_INTERACTIONS_IN_VESICULAR_TRANSPORT	0.614991
KEGG_NATURAL_KILLER_CELL_MEDIATED_CYTOTOXICITY	KEGG_ASTHMA	0.614734
KEGG_CYTOKINE_CYTOKINE_RECEPTOR_INTERACTION	KEGG_CELL_ADHESION_MOLECULES_CAMS	0.614413
KEGG_GLYCOSYLPHOSPHATIDYLINOSITOL_GPI_ANCHOR_BIOSYNTHESIS	KEGG_RNA_POLYMERASE	0.614348
KEGG_RNA_DEGRADATION	KEGG_HOMOLOGOUS_RECOMBINATION	0.614284
KEGG_CALCIUM_SIGNALING_PATHWAY	KEGG_ALDOSTERONE_REGULATED_SODIUM_REABSORPTION	0.614187
KEGG_SNARE_INTERACTIONS_IN_VESICULAR_TRANSPORT	KEGG_CHRONIC_MYELOID_LEUKEMIA	0.613898
KEGG_NOTCH_SIGNALING_PATHWAY	KEGG_LEUKOCYTE_TRANSENDOTHELIAL_MIGRATION	0.613576
KEGG_OOCYTE_MEIOSIS	KEGG_PATHOGENIC_ESCHERICHIA_COLI_INFECTION	0.613416
KEGG_CHEMOKINE_SIGNALING_PATHWAY	KEGG_T_CELL_RECEPTOR_SIGNALING_PATHWAY	0.612965
KEGG_DNA_REPLICATION	KEGG_THYROID_CANCER	0.612681
KEGG_PYRUVATE_METABOLISM	KEGG_PEROXISOME	0.612515
KEGG_PURINE_METABOLISM	KEGG_MISMATCH_REPAIR	0.61229
KEGG_ALPHA_LINOLENIC_ACID_METABOLISM	KEGG_METABOLISM_OF_XENOBIOTICS_BY_CYTOCHROME_P450	0.612226
KEGG_LEISHMANIA_INFECTION	KEGG_VIRAL_MYOCARDITIS	0.612194
KEGG_ARACHIDONIC_ACID_METABOLISM	KEGG_RENIN_ANGIOTENSIN_SYSTEM	0.611936
KEGG_LEISHMANIA_INFECTION	KEGG_BLADDER_CANCER	0.611936
KEGG_OTHER_GLYCAN_DEGRADATION	KEGG_LEISHMANIA_INFECTION	0.611679
KEGG_ARGININE_AND_PROLINE_METABOLISM	KEGG_FOLATE_BIOSYNTHESIS	0.611583
KEGG_ACUTE_MYELOID_LEUKEMIA	KEGG_NON_SMALL_CELL_LUNG_CANCER	0.611358
KEGG_STEROID_HORMONE_BIOSYNTHESIS	KEGG_TYROSINE_METABOLISM	0.611133
KEGG_NUCLEOTIDE_EXCISION_REPAIR	KEGG_PROGESTERONE_MEDIATED_OOCYTE_MATURATION	0.610843
KEGG_VALINE_LEUCINE_AND_ISOLEUCINE_DEGRADATION	KEGG_PARKINSONS_DISEASE	0.610329
KEGG_NICOTINATE_AND_NICOTINAMIDE_METABOLISM	KEGG_P53_SIGNALING_PATHWAY	0.610329
KEGG_PRIMARY_BILE_ACID_BIOSYNTHESIS	KEGG_DRUG_METABOLISM_CYTOCHROME_P450	0.6102
KEGG_PENTOSE_PHOSPHATE_PATHWAY	KEGG_FRUCTOSE_AND_MANNOSE_METABOLISM	0.609878
KEGG_GLYCOSPHINGOLIPID_BIOSYNTHESIS_LACTO_AND_NEOLACTO_SERIES	KEGG_MATURITY_ONSET_DIABETES_OF_THE_YOUNG	0.609718
KEGG_OXIDATIVE_PHOSPHORYLATION	KEGG_VASOPRESSIN_REGULATED_WATER_REABSORPTION	0.609686
KEGG_PROPANOATE_METABOLISM	KEGG_BIOSYNTHESIS_OF_UNSATURATED_FATTY_ACIDS	0.609621
KEGG_RIBOSOME	KEGG_RNA_POLYMERASE	0.609557
KEGG_AMINO_SUGAR_AND_NUCLEOTIDE_SUGAR_METABOLISM	KEGG_MISMATCH_REPAIR	0.609493
KEGG_STEROID_HORMONE_BIOSYNTHESIS	KEGG_ECM_RECEPTOR_INTERACTION	0.609267
KEGG_CYSTEINE_AND_METHIONINE_METABOLISM	KEGG_GLYOXYLATE_AND_DICARBOXYLATE_METABOLISM	0.609203
KEGG_PRIMARY_BILE_ACID_BIOSYNTHESIS	KEGG_GLYCINE_SERINE_AND_THREONINE_METABOLISM	0.609107
KEGG_RNA_POLYMERASE	KEGG_CHRONIC_MYELOID_LEUKEMIA	0.60901
KEGG_ANTIGEN_PROCESSING_AND_PRESENTATION	KEGG_ALLOGRAFT_REJECTION	0.608978
KEGG_GLUTATHIONE_METABOLISM	KEGG_PROTEIN_EXPORT	0.608431
KEGG_PURINE_METABOLISM	KEGG_PATHOGENIC_ESCHERICHIA_COLI_INFECTION	0.608308
KEGG_ALPHA_LINOLENIC_ACID_METABOLISM	KEGG_COMPLEMENT_AND_COAGULATION_CASCADES	0.608238
KEGG_RNA_DEGRADATION	KEGG_OOCYTE_MEIOSIS	0.608206
KEGG_CHEMOKINE_SIGNALING_PATHWAY	KEGG_VIRAL_MYOCARDITIS	0.608174
KEGG_ASCORBATE_AND_ALDARATE_METABOLISM	KEGG_ARACHIDONIC_ACID_METABOLISM	0.608078
KEGG_METABOLISM_OF_XENOBIOTICS_BY_CYTOCHROME_P450	KEGG_HYPERTROPHIC_CARDIOMYOPATHY_HCM	0.608046
KEGG_STEROID_BIOSYNTHESIS	KEGG_BIOSYNTHESIS_OF_UNSATURATED_FATTY_ACIDS	0.607853
KEGG_LYSOSOME	KEGG_B_CELL_RECEPTOR_SIGNALING_PATHWAY	0.607628
KEGG_GLYCOLYSIS_GLUCONEOGENESIS	KEGG_GLYOXYLATE_AND_DICARBOXYLATE_METABOLISM	0.607435
KEGG_GLYCOSAMINOGLYCAN_DEGRADATION	KEGG_RIBOSOME	0.607435
KEGG_N_GLYCAN_BIOSYNTHESIS	KEGG_BLADDER_CANCER	0.607049
KEGG_ONE_CARBON_POOL_BY_FOLATE	KEGG_UBIQUITIN_MEDIATED_PROTEOLYSIS	0.606952
KEGG_RNA_POLYMERASE	KEGG_PATHOGENIC_ESCHERICHIA_COLI_INFECTION	0.60692
KEGG_PENTOSE_PHOSPHATE_PATHWAY	KEGG_DNA_REPLICATION	0.606888
KEGG_PROTEIN_EXPORT	KEGG_BASE_EXCISION_REPAIR	0.606759
KEGG_GLYCEROLIPID_METABOLISM	KEGG_TASTE_TRANSDUCTION	0.60573
KEGG_ANTIGEN_PROCESSING_AND_PRESENTATION	KEGG_INTESTINAL_IMMUNE_NETWORK_FOR_IGA_PRODUCTION	0.60573
KEGG_GLYCOSYLPHOSPHATIDYLINOSITOL_GPI_ANCHOR_BIOSYNTHESIS	KEGG_COLORECTAL_CANCER	0.605473
KEGG_NOTCH_SIGNALING_PATHWAY	KEGG_SMALL_CELL_LUNG_CANCER	0.605344
KEGG_ALZHEIMERS_DISEASE	KEGG_EPITHELIAL_CELL_SIGNALING_IN_HELICOBACTER_PYLORI_INFECTION	0.605151
KEGG_PROTEASOME	KEGG_ENDOMETRIAL_CANCER	0.605087
KEGG_RNA_DEGRADATION	KEGG_LYSOSOME	0.604991
KEGG_NITROGEN_METABOLISM	KEGG_CALCIUM_SIGNALING_PATHWAY	0.604798
KEGG_ONE_CARBON_POOL_BY_FOLATE	KEGG_CHRONIC_MYELOID_LEUKEMIA	0.60454
KEGG_TGF_BETA_SIGNALING_PATHWAY	KEGG_PRION_DISEASES	0.60438
KEGG_FC_GAMMA_R_MEDIATED_PHAGOCYTOSIS	KEGG_COLORECTAL_CANCER	0.604315
KEGG_BUTANOATE_METABOLISM	KEGG_BIOSYNTHESIS_OF_UNSATURATED_FATTY_ACIDS	0.604283
KEGG_VASOPRESSIN_REGULATED_WATER_REABSORPTION	KEGG_PARKINSONS_DISEASE	0.603897
KEGG_STEROID_HORMONE_BIOSYNTHESIS	KEGG_TASTE_TRANSDUCTION	0.603576
KEGG_CHEMOKINE_SIGNALING_PATHWAY	KEGG_TOLL_LIKE_RECEPTOR_SIGNALING_PATHWAY	0.603576
KEGG_FRUCTOSE_AND_MANNOSE_METABOLISM	KEGG_HUNTINGTONS_DISEASE	0.603275
KEGG_VALINE_LEUCINE_AND_ISOLEUCINE_BIOSYNTHESIS	KEGG_DNA_REPLICATION	0.60305
KEGG_ABC_TRANSPORTERS	KEGG_ECM_RECEPTOR_INTERACTION	0.603029
KEGG_LYSOSOME	KEGG_VASOPRESSIN_REGULATED_WATER_REABSORPTION	0.603029
KEGG_CITRATE_CYCLE_TCA_CYCLE	KEGG_BIOSYNTHESIS_OF_UNSATURATED_FATTY_ACIDS	0.602418
KEGG_PURINE_METABOLISM	KEGG_ALZHEIMERS_DISEASE	0.602327
KEGG_EPITHELIAL_CELL_SIGNALING_IN_HELICOBACTER_PYLORI_INFECTION	KEGG_THYROID_CANCER	0.602182
KEGG_BASE_EXCISION_REPAIR	KEGG_PEROXISOME	0.602161
KEGG_GLYCOLYSIS_GLUCONEOGENESIS	KEGG_PARKINSONS_DISEASE	0.602097
KEGG_PATHOGENIC_ESCHERICHIA_COLI_INFECTION	KEGG_GLIOMA	0.602097
KEGG_ALZHEIMERS_DISEASE	KEGG_PATHOGENIC_ESCHERICHIA_COLI_INFECTION	0.602032
KEGG_OXIDATIVE_PHOSPHORYLATION	KEGG_VALINE_LEUCINE_AND_ISOLEUCINE_DEGRADATION	0.601968
KEGG_RETINOL_METABOLISM	KEGG_PPAR_SIGNALING_PATHWAY	0.601807
KEGG_VALINE_LEUCINE_AND_ISOLEUCINE_DEGRADATION	KEGG_HUNTINGTONS_DISEASE	0.60155
KEGG_SNARE_INTERACTIONS_IN_VESICULAR_TRANSPORT	KEGG_NOTCH_SIGNALING_PATHWAY	0.601068
KEGG_PATHOGENIC_ESCHERICHIA_COLI_INFECTION	KEGG_ACUTE_MYELOID_LEUKEMIA	0.601035
KEGG_PENTOSE_PHOSPHATE_PATHWAY	KEGG_NON_HOMOLOGOUS_END_JOINING	0.600746
KEGG_PROTEASOME	KEGG_VIBRIO_CHOLERAE_INFECTION	0.60065
KEGG_STEROID_HORMONE_BIOSYNTHESIS	KEGG_RENIN_ANGIOTENSIN_SYSTEM	0.600457
KEGG_LINOLEIC_ACID_METABOLISM	KEGG_METABOLISM_OF_XENOBIOTICS_BY_CYTOCHROME_P450	0.600328
KEGG_N_GLYCAN_BIOSYNTHESIS	KEGG_SNARE_INTERACTIONS_IN_VESICULAR_TRANSPORT	0.600199
KEGG_CYSTEINE_AND_METHIONINE_METABOLISM	KEGG_PEROXISOME	0.600103
KEGG_AMINO_SUGAR_AND_NUCLEOTIDE_SUGAR_METABOLISM	KEGG_ONE_CARBON_POOL_BY_FOLATE	0.599524
KEGG_NATURAL_KILLER_CELL_MEDIATED_CYTOTOXICITY	KEGG_TYPE_I_DIABETES_MELLITUS	0.599524
KEGG_ARGININE_AND_PROLINE_METABOLISM	KEGG_PPAR_SIGNALING_PATHWAY	0.599331
KEGG_PRIMARY_BILE_ACID_BIOSYNTHESIS	KEGG_ABC_TRANSPORTERS	0.599106
KEGG_ENDOCYTOSIS	KEGG_PROSTATE_CANCER	0.598977
KEGG_ANTIGEN_PROCESSING_AND_PRESENTATION	KEGG_SYSTEMIC_LUPUS_ERYTHEMATOSUS	0.598784
KEGG_INTESTINAL_IMMUNE_NETWORK_FOR_IGA_PRODUCTION	KEGG_TYPE_I_DIABETES_MELLITUS	0.59827
KEGG_GLYCOLYSIS_GLUCONEOGENESIS	KEGG_CARDIAC_MUSCLE_CONTRACTION	0.598174
KEGG_ARACHIDONIC_ACID_METABOLISM	KEGG_PPAR_SIGNALING_PATHWAY	0.597948
KEGG_OXIDATIVE_PHOSPHORYLATION	KEGG_ALZHEIMERS_DISEASE	0.597723
KEGG_RIBOSOME	KEGG_PROTEASOME	0.597659
KEGG_OTHER_GLYCAN_DEGRADATION	KEGG_DNA_REPLICATION	0.597209
KEGG_RNA_DEGRADATION	KEGG_PROGESTERONE_MEDIATED_OOCYTE_MATURATION	0.597016
KEGG_TOLL_LIKE_RECEPTOR_SIGNALING_PATHWAY	KEGG_PRIMARY_IMMUNODEFICIENCY	0.597016
KEGG_STEROID_BIOSYNTHESIS	KEGG_SELENOAMINO_ACID_METABOLISM	0.596952
KEGG_FATTY_ACID_METABOLISM	KEGG_GLUTATHIONE_METABOLISM	0.596823
KEGG_OTHER_GLYCAN_DEGRADATION	KEGG_PROTEASOME	0.596823
KEGG_B_CELL_RECEPTOR_SIGNALING_PATHWAY	KEGG_ACUTE_MYELOID_LEUKEMIA	0.596791
KEGG_ASCORBATE_AND_ALDARATE_METABOLISM	KEGG_METABOLISM_OF_XENOBIOTICS_BY_CYTOCHROME_P450	0.596726
KEGG_ONE_CARBON_POOL_BY_FOLATE	KEGG_RNA_POLYMERASE	0.596726
KEGG_CITRATE_CYCLE_TCA_CYCLE	KEGG_RNA_POLYMERASE	0.596373
KEGG_N_GLYCAN_BIOSYNTHESIS	KEGG_HOMOLOGOUS_RECOMBINATION	0.596244
KEGG_PROTEASOME	KEGG_OOCYTE_MEIOSIS	0.596116
KEGG_GLYCOSAMINOGLYCAN_DEGRADATION	KEGG_PANCREATIC_CANCER	0.596019
KEGG_GLYCOSAMINOGLYCAN_BIOSYNTHESIS_HEPARAN_SULFATE	KEGG_AXON_GUIDANCE	0.595987
KEGG_HUNTINGTONS_DISEASE	KEGG_EPITHELIAL_CELL_SIGNALING_IN_HELICOBACTER_PYLORI_INFECTION	0.595987
KEGG_AMINO_SUGAR_AND_NUCLEOTIDE_SUGAR_METABOLISM	KEGG_SNARE_INTERACTIONS_IN_VESICULAR_TRANSPORT	0.59573
KEGG_GLYCOSAMINOGLYCAN_DEGRADATION	KEGG_ACUTE_MYELOID_LEUKEMIA	0.595665
KEGG_ONE_CARBON_POOL_BY_FOLATE	KEGG_ACUTE_MYELOID_LEUKEMIA	0.595601
KEGG_ASCORBATE_AND_ALDARATE_METABOLISM	KEGG_STEROID_HORMONE_BIOSYNTHESIS	0.595505
KEGG_DNA_REPLICATION	KEGG_NOTCH_SIGNALING_PATHWAY	0.595505
KEGG_AMINOACYL_TRNA_BIOSYNTHESIS	KEGG_OOCYTE_MEIOSIS	0.595247
KEGG_PROTEIN_EXPORT	KEGG_ACUTE_MYELOID_LEUKEMIA	0.595087
KEGG_REGULATION_OF_ACTIN_CYTOSKELETON	KEGG_PROSTATE_CANCER	0.595054
KEGG_LYSOSOME	KEGG_REGULATION_OF_ACTIN_CYTOSKELETON	0.594926
KEGG_LINOLEIC_ACID_METABOLISM	KEGG_OLFACTORY_TRANSDUCTION	0.594894
KEGG_PRIMARY_BILE_ACID_BIOSYNTHESIS	KEGG_PPAR_SIGNALING_PATHWAY	0.594861
KEGG_ARACHIDONIC_ACID_METABOLISM	KEGG_OLFACTORY_TRANSDUCTION	0.594765
KEGG_NUCLEOTIDE_EXCISION_REPAIR	KEGG_PEROXISOME	0.594701
KEGG_REGULATION_OF_AUTOPHAGY	KEGG_TASTE_TRANSDUCTION	0.594668
KEGG_TOLL_LIKE_RECEPTOR_SIGNALING_PATHWAY	KEGG_SYSTEMIC_LUPUS_ERYTHEMATOSUS	0.594572
KEGG_PURINE_METABOLISM	KEGG_PEROXISOME	0.594508
KEGG_ANTIGEN_PROCESSING_AND_PRESENTATION	KEGG_TOLL_LIKE_RECEPTOR_SIGNALING_PATHWAY	0.594283
KEGG_OTHER_GLYCAN_DEGRADATION	KEGG_RNA_POLYMERASE	0.594122
KEGG_COLORECTAL_CANCER	KEGG_ACUTE_MYELOID_LEUKEMIA	0.593961
KEGG_AMINOACYL_TRNA_BIOSYNTHESIS	KEGG_CELL_CYCLE	0.593704
KEGG_ANTIGEN_PROCESSING_AND_PRESENTATION	KEGG_LEISHMANIA_INFECTION	0.593607
KEGG_NOTCH_SIGNALING_PATHWAY	KEGG_LEISHMANIA_INFECTION	0.593575
KEGG_ETHER_LIPID_METABOLISM	KEGG_CYTOKINE_CYTOKINE_RECEPTOR_INTERACTION	0.593382
KEGG_MISMATCH_REPAIR	KEGG_PROGESTERONE_MEDIATED_OOCYTE_MATURATION	0.593382
KEGG_AMINOACYL_TRNA_BIOSYNTHESIS	KEGG_RIBOSOME	0.593286
KEGG_ALPHA_LINOLENIC_ACID_METABOLISM	KEGG_HYPERTROPHIC_CARDIOMYOPATHY_HCM	0.593221
KEGG_PENTOSE_PHOSPHATE_PATHWAY	KEGG_AMINOACYL_TRNA_BIOSYNTHESIS	0.592996
KEGG_FOCAL_ADHESION	KEGG_BASAL_CELL_CARCINOMA	0.592964
KEGG_TOLL_LIKE_RECEPTOR_SIGNALING_PATHWAY	KEGG_TYPE_I_DIABETES_MELLITUS	0.592932
KEGG_PYRIMIDINE_METABOLISM	KEGG_PANCREATIC_CANCER	0.592707
KEGG_ONE_CARBON_POOL_BY_FOLATE	KEGG_PROTEASOME	0.592643
KEGG_RETINOL_METABOLISM	KEGG_DILATED_CARDIOMYOPATHY	0.592578
KEGG_FC_EPSILON_RI_SIGNALING_PATHWAY	KEGG_INTESTINAL_IMMUNE_NETWORK_FOR_IGA_PRODUCTION	0.592546
KEGG_AMINO_SUGAR_AND_NUCLEOTIDE_SUGAR_METABOLISM	KEGG_PANCREATIC_CANCER	0.592482
KEGG_CYSTEINE_AND_METHIONINE_METABOLISM	KEGG_VASOPRESSIN_REGULATED_WATER_REABSORPTION	0.592289
KEGG_BASE_EXCISION_REPAIR	KEGG_NON_SMALL_CELL_LUNG_CANCER	0.592064
KEGG_STEROID_HORMONE_BIOSYNTHESIS	KEGG_ALPHA_LINOLENIC_ACID_METABOLISM	0.591999
KEGG_MISMATCH_REPAIR	KEGG_ACUTE_MYELOID_LEUKEMIA	0.591967
KEGG_SNARE_INTERACTIONS_IN_VESICULAR_TRANSPORT	KEGG_NEUROTROPHIN_SIGNALING_PATHWAY	0.591871
KEGG_B_CELL_RECEPTOR_SIGNALING_PATHWAY	KEGG_TYPE_I_DIABETES_MELLITUS	0.59171
KEGG_NUCLEOTIDE_EXCISION_REPAIR	KEGG_CHRONIC_MYELOID_LEUKEMIA	0.591614
KEGG_TASTE_TRANSDUCTION	KEGG_TYPE_II_DIABETES_MELLITUS	0.591614
KEGG_MTOR_SIGNALING_PATHWAY	KEGG_THYROID_CANCER	0.591581
KEGG_ENDOCYTOSIS	KEGG_HUNTINGTONS_DISEASE	0.59126
KEGG_RNA_DEGRADATION	KEGG_FC_GAMMA_R_MEDIATED_PHAGOCYTOSIS	0.591196
KEGG_PROTEIN_EXPORT	KEGG_HUNTINGTONS_DISEASE	0.59097
KEGG_VALINE_LEUCINE_AND_ISOLEUCINE_BIOSYNTHESIS	KEGG_AMINO_SUGAR_AND_NUCLEOTIDE_SUGAR_METABOLISM	0.590927
KEGG_PENTOSE_PHOSPHATE_PATHWAY	KEGG_SNARE_INTERACTIONS_IN_VESICULAR_TRANSPORT	0.59081
KEGG_RNA_DEGRADATION	KEGG_MTOR_SIGNALING_PATHWAY	0.590778
KEGG_HISTIDINE_METABOLISM	KEGG_PPAR_SIGNALING_PATHWAY	0.59052
KEGG_RNA_POLYMERASE	KEGG_PROSTATE_CANCER	0.590456
KEGG_NOTCH_SIGNALING_PATHWAY	KEGG_FC_GAMMA_R_MEDIATED_PHAGOCYTOSIS	0.590102
KEGG_ERBB_SIGNALING_PATHWAY	KEGG_LONG_TERM_POTENTIATION	0.59007
KEGG_PRIMARY_BILE_ACID_BIOSYNTHESIS	KEGG_TRYPTOPHAN_METABOLISM	0.589974
KEGG_TYPE_I_DIABETES_MELLITUS	KEGG_LEISHMANIA_INFECTION	0.589877
KEGG_RIG_I_LIKE_RECEPTOR_SIGNALING_PATHWAY	KEGG_JAK_STAT_SIGNALING_PATHWAY	0.589749
KEGG_JAK_STAT_SIGNALING_PATHWAY	KEGG_AUTOIMMUNE_THYROID_DISEASE	0.589749
KEGG_TRYPTOPHAN_METABOLISM	KEGG_ARACHIDONIC_ACID_METABOLISM	0.58962
KEGG_SPLICEOSOME	KEGG_HOMOLOGOUS_RECOMBINATION	0.589523
KEGG_GLYCOSAMINOGLYCAN_DEGRADATION	KEGG_LEUKOCYTE_TRANSENDOTHELIAL_MIGRATION	0.589459
KEGG_DNA_REPLICATION	KEGG_ACUTE_MYELOID_LEUKEMIA	0.589363
KEGG_NOTCH_SIGNALING_PATHWAY	KEGG_REGULATION_OF_ACTIN_CYTOSKELETON	0.589298
KEGG_PANCREATIC_CANCER	KEGG_GRAFT_VERSUS_HOST_DISEASE	0.588945
KEGG_AMINO_SUGAR_AND_NUCLEOTIDE_SUGAR_METABOLISM	KEGG_RNA_POLYMERASE	0.58888
KEGG_HEDGEHOG_SIGNALING_PATHWAY	KEGG_OLFACTORY_TRANSDUCTION	0.588848
KEGG_LYSOSOME	KEGG_LEISHMANIA_INFECTION	0.588655
KEGG_N_GLYCAN_BIOSYNTHESIS	KEGG_BASE_EXCISION_REPAIR	0.588494
KEGG_ECM_RECEPTOR_INTERACTION	KEGG_DILATED_CARDIOMYOPATHY	0.588494
KEGG_AMINO_SUGAR_AND_NUCLEOTIDE_SUGAR_METABOLISM	KEGG_CHRONIC_MYELOID_LEUKEMIA	0.588366
KEGG_PURINE_METABOLISM	KEGG_SNARE_INTERACTIONS_IN_VESICULAR_TRANSPORT	0.588145
KEGG_TASTE_TRANSDUCTION	KEGG_HYPERTROPHIC_CARDIOMYOPATHY_HCM	0.588141
KEGG_TERPENOID_BACKBONE_BIOSYNTHESIS	KEGG_PEROXISOME	0.588109
KEGG_RIG_I_LIKE_RECEPTOR_SIGNALING_PATHWAY	KEGG_INTESTINAL_IMMUNE_NETWORK_FOR_IGA_PRODUCTION	0.588012
KEGG_ANTIGEN_PROCESSING_AND_PRESENTATION	KEGG_PRIMARY_IMMUNODEFICIENCY	0.587916
KEGG_WNT_SIGNALING_PATHWAY	KEGG_ARRHYTHMOGENIC_RIGHT_VENTRICULAR_CARDIOMYOPATHY_ARVC	0.587851
KEGG_B_CELL_RECEPTOR_SIGNALING_PATHWAY	KEGG_ALLOGRAFT_REJECTION	0.587691
KEGG_RIG_I_LIKE_RECEPTOR_SIGNALING_PATHWAY	KEGG_HEMATOPOIETIC_CELL_LINEAGE	0.587626
KEGG_GLYCOSYLPHOSPHATIDYLINOSITOL_GPI_ANCHOR_BIOSYNTHESIS	KEGG_PROTEASOME	0.587594
KEGG_BASE_EXCISION_REPAIR	KEGG_SNARE_INTERACTIONS_IN_VESICULAR_TRANSPORT	0.587498
KEGG_DNA_REPLICATION	KEGG_PROSTATE_CANCER	0.586919
KEGG_GAP_JUNCTION	KEGG_AMYOTROPHIC_LATERAL_SCLEROSIS_ALS	0.586822
KEGG_TGF_BETA_SIGNALING_PATHWAY	KEGG_COMPLEMENT_AND_COAGULATION_CASCADES	0.58679
KEGG_STEROID_BIOSYNTHESIS	KEGG_VALINE_LEUCINE_AND_ISOLEUCINE_DEGRADATION	0.586629
KEGG_NUCLEOTIDE_EXCISION_REPAIR	KEGG_COLORECTAL_CANCER	0.586565
KEGG_APOPTOSIS	KEGG_FC_EPSILON_RI_SIGNALING_PATHWAY	0.586533
KEGG_ALANINE_ASPARTATE_AND_GLUTAMATE_METABOLISM	KEGG_PYRUVATE_METABOLISM	0.586457
KEGG_PROPANOATE_METABOLISM	KEGG_TERPENOID_BACKBONE_BIOSYNTHESIS	0.586308
KEGG_CELL_ADHESION_MOLECULES_CAMS	KEGG_ANTIGEN_PROCESSING_AND_PRESENTATION	0.586276
KEGG_AMINOACYL_TRNA_BIOSYNTHESIS	KEGG_PEROXISOME	0.586083
KEGG_AMINOACYL_TRNA_BIOSYNTHESIS	KEGG_DNA_REPLICATION	0.585825
KEGG_PENTOSE_PHOSPHATE_PATHWAY	KEGG_VALINE_LEUCINE_AND_ISOLEUCINE_BIOSYNTHESIS	0.585734
KEGG_OTHER_GLYCAN_DEGRADATION	KEGG_VIBRIO_CHOLERAE_INFECTION	0.585665
KEGG_STEROID_HORMONE_BIOSYNTHESIS	KEGG_MATURITY_ONSET_DIABETES_OF_THE_YOUNG	0.585375
KEGG_GLYCOSYLPHOSPHATIDYLINOSITOL_GPI_ANCHOR_BIOSYNTHESIS	KEGG_AMINOACYL_TRNA_BIOSYNTHESIS	0.585311
KEGG_PROTEASOME	KEGG_COLORECTAL_CANCER	0.585311
KEGG_NUCLEOTIDE_EXCISION_REPAIR	KEGG_HUNTINGTONS_DISEASE	0.58515
KEGG_FC_EPSILON_RI_SIGNALING_PATHWAY	KEGG_AUTOIMMUNE_THYROID_DISEASE	0.58515
KEGG_STEROID_BIOSYNTHESIS	KEGG_GLUTATHIONE_METABOLISM	0.585022
KEGG_PROTEIN_EXPORT	KEGG_PATHOGENIC_ESCHERICHIA_COLI_INFECTION	0.584957
KEGG_OXIDATIVE_PHOSPHORYLATION	KEGG_PURINE_METABOLISM	0.58493
KEGG_ASCORBATE_AND_ALDARATE_METABOLISM	KEGG_CYTOKINE_CYTOKINE_RECEPTOR_INTERACTION	0.584861
KEGG_TOLL_LIKE_RECEPTOR_SIGNALING_PATHWAY	KEGG_ASTHMA	0.584829
KEGG_SNARE_INTERACTIONS_IN_VESICULAR_TRANSPORT	KEGG_ACUTE_MYELOID_LEUKEMIA	0.584668
KEGG_METABOLISM_OF_XENOBIOTICS_BY_CYTOCHROME_P450	KEGG_ABC_TRANSPORTERS	0.584571
KEGG_VALINE_LEUCINE_AND_ISOLEUCINE_DEGRADATION	KEGG_TERPENOID_BACKBONE_BIOSYNTHESIS	0.584539
KEGG_VALINE_LEUCINE_AND_ISOLEUCINE_BIOSYNTHESIS	KEGG_ALZHEIMERS_DISEASE	0.584351
KEGG_APOPTOSIS	KEGG_ALLOGRAFT_REJECTION	0.584089
KEGG_STEROID_BIOSYNTHESIS	KEGG_PEROXISOME	0.584025
KEGG_GLYCOSAMINOGLYCAN_DEGRADATION	KEGG_ANTIGEN_PROCESSING_AND_PRESENTATION	0.58396
KEGG_GLYCOSYLPHOSPHATIDYLINOSITOL_GPI_ANCHOR_BIOSYNTHESIS	KEGG_HUNTINGTONS_DISEASE	0.58396
KEGG_PYRIMIDINE_METABOLISM	KEGG_SNARE_INTERACTIONS_IN_VESICULAR_TRANSPORT	0.583928
KEGG_OTHER_GLYCAN_DEGRADATION	KEGG_RNA_DEGRADATION	0.58351
KEGG_PENTOSE_PHOSPHATE_PATHWAY	KEGG_VIBRIO_CHOLERAE_INFECTION	0.583349
KEGG_APOPTOSIS	KEGG_SYSTEMIC_LUPUS_ERYTHEMATOSUS	0.583285
KEGG_RNA_POLYMERASE	KEGG_ENDOCYTOSIS	0.583028
KEGG_LINOLEIC_ACID_METABOLISM	KEGG_ECM_RECEPTOR_INTERACTION	0.582899
KEGG_SELENOAMINO_ACID_METABOLISM	KEGG_VIBRIO_CHOLERAE_INFECTION	0.582578
KEGG_SPLICEOSOME	KEGG_EPITHELIAL_CELL_SIGNALING_IN_HELICOBACTER_PYLORI_INFECTION	0.582513
KEGG_FOCAL_ADHESION	KEGG_COMPLEMENT_AND_COAGULATION_CASCADES	0.582481
KEGG_FC_EPSILON_RI_SIGNALING_PATHWAY	KEGG_SYSTEMIC_LUPUS_ERYTHEMATOSUS	0.582417
KEGG_AMINOACYL_TRNA_BIOSYNTHESIS	KEGG_LYSOSOME	0.582385
KEGG_P53_SIGNALING_PATHWAY	KEGG_SMALL_CELL_LUNG_CANCER	0.582385
KEGG_VALINE_LEUCINE_AND_ISOLEUCINE_DEGRADATION	KEGG_AMINO_SUGAR_AND_NUCLEOTIDE_SUGAR_METABOLISM	0.582256
KEGG_NUCLEOTIDE_EXCISION_REPAIR	KEGG_PROSTATE_CANCER	0.582256
KEGG_VALINE_LEUCINE_AND_ISOLEUCINE_BIOSYNTHESIS	KEGG_NON_HOMOLOGOUS_END_JOINING	0.582004
KEGG_ABC_TRANSPORTERS	KEGG_RENIN_ANGIOTENSIN_SYSTEM	0.581902
KEGG_ALPHA_LINOLENIC_ACID_METABOLISM	KEGG_CYTOKINE_CYTOKINE_RECEPTOR_INTERACTION	0.58187
KEGG_APOPTOSIS	KEGG_GRAFT_VERSUS_HOST_DISEASE	0.581806
KEGG_CITRATE_CYCLE_TCA_CYCLE	KEGG_LYSOSOME	0.581516
KEGG_OTHER_GLYCAN_DEGRADATION	KEGG_CELL_CYCLE	0.58142
KEGG_SELENOAMINO_ACID_METABOLISM	KEGG_GLUTATHIONE_METABOLISM	0.581324
KEGG_METABOLISM_OF_XENOBIOTICS_BY_CYTOCHROME_P450	KEGG_PPAR_SIGNALING_PATHWAY	0.581163
KEGG_CIRCADIAN_RHYTHM_MAMMAL	KEGG_MELANOGENESIS	0.58097
KEGG_GLYCOSAMINOGLYCAN_DEGRADATION	KEGG_SMALL_CELL_LUNG_CANCER	0.580906
KEGG_NEUROTROPHIN_SIGNALING_PATHWAY	KEGG_PATHOGENIC_ESCHERICHIA_COLI_INFECTION	0.580552
KEGG_OXIDATIVE_PHOSPHORYLATION	KEGG_VALINE_LEUCINE_AND_ISOLEUCINE_BIOSYNTHESIS	0.580396
KEGG_OTHER_GLYCAN_DEGRADATION	KEGG_EPITHELIAL_CELL_SIGNALING_IN_HELICOBACTER_PYLORI_INFECTION	0.580262
KEGG_GLYCEROLIPID_METABOLISM	KEGG_RETINOL_METABOLISM	0.580262
KEGG_FC_GAMMA_R_MEDIATED_PHAGOCYTOSIS	KEGG_NEUROTROPHIN_SIGNALING_PATHWAY	0.580262
KEGG_PROTEIN_EXPORT	KEGG_NOTCH_SIGNALING_PATHWAY	0.580102
KEGG_NATURAL_KILLER_CELL_MEDIATED_CYTOTOXICITY	KEGG_FC_EPSILON_RI_SIGNALING_PATHWAY	0.580069
KEGG_AMINOACYL_TRNA_BIOSYNTHESIS	KEGG_RENAL_CELL_CARCINOMA	0.579877
KEGG_AMINO_SUGAR_AND_NUCLEOTIDE_SUGAR_METABOLISM	KEGG_BASE_EXCISION_REPAIR	0.579844
KEGG_AMINOACYL_TRNA_BIOSYNTHESIS	KEGG_VIBRIO_CHOLERAE_INFECTION	0.57978
KEGG_OTHER_GLYCAN_DEGRADATION	KEGG_COLORECTAL_CANCER	0.579748
KEGG_PURINE_METABOLISM	KEGG_VASOPRESSIN_REGULATED_WATER_REABSORPTION	0.579619
KEGG_ASCORBATE_AND_ALDARATE_METABOLISM	KEGG_MATURITY_ONSET_DIABETES_OF_THE_YOUNG	0.579491
KEGG_PYRIMIDINE_METABOLISM	KEGG_PANTOTHENATE_AND_COA_BIOSYNTHESIS	0.579426
KEGG_PENTOSE_PHOSPHATE_PATHWAY	KEGG_NUCLEOTIDE_EXCISION_REPAIR	0.579298
KEGG_LONG_TERM_DEPRESSION	KEGG_GNRH_SIGNALING_PATHWAY	0.579233
KEGG_TAURINE_AND_HYPOTAURINE_METABOLISM	KEGG_PROXIMAL_TUBULE_BICARBONATE_RECLAMATION	0.578912
KEGG_DRUG_METABOLISM_CYTOCHROME_P450	KEGG_TASTE_TRANSDUCTION	0.578687
KEGG_FRUCTOSE_AND_MANNOSE_METABOLISM	KEGG_VIBRIO_CHOLERAE_INFECTION	0.578643
KEGG_GLYOXYLATE_AND_DICARBOXYLATE_METABOLISM	KEGG_RNA_POLYMERASE	0.578397
KEGG_RNA_POLYMERASE	KEGG_VASOPRESSIN_REGULATED_WATER_REABSORPTION	0.578269
KEGG_CITRATE_CYCLE_TCA_CYCLE	KEGG_TERPENOID_BACKBONE_BIOSYNTHESIS	0.577947
KEGG_BASE_EXCISION_REPAIR	KEGG_PARKINSONS_DISEASE	0.577786
KEGG_STEROID_BIOSYNTHESIS	KEGG_PYRUVATE_METABOLISM	0.577529
KEGG_GLYCOSAMINOGLYCAN_DEGRADATION	KEGG_GRAFT_VERSUS_HOST_DISEASE	0.577465
KEGG_OXIDATIVE_PHOSPHORYLATION	KEGG_SELENOAMINO_ACID_METABOLISM	0.577175
KEGG_COLORECTAL_CANCER	KEGG_THYROID_CANCER	0.577175
KEGG_SELENOAMINO_ACID_METABOLISM	KEGG_HUNTINGTONS_DISEASE	0.577047
KEGG_PROTEASOME	KEGG_FC_GAMMA_R_MEDIATED_PHAGOCYTOSIS	0.576982
KEGG_ONE_CARBON_POOL_BY_FOLATE	KEGG_HOMOLOGOUS_RECOMBINATION	0.576886
KEGG_APOPTOSIS	KEGG_INTESTINAL_IMMUNE_NETWORK_FOR_IGA_PRODUCTION	0.576436
KEGG_SELENOAMINO_ACID_METABOLISM	KEGG_ALZHEIMERS_DISEASE	0.576371
KEGG_GLUTATHIONE_METABOLISM	KEGG_BLADDER_CANCER	0.576275
KEGG_NUCLEOTIDE_EXCISION_REPAIR	KEGG_OOCYTE_MEIOSIS	0.575825
KEGG_LYSOSOME	KEGG_HUNTINGTONS_DISEASE	0.575471
KEGG_GLYCOSYLPHOSPHATIDYLINOSITOL_GPI_ANCHOR_BIOSYNTHESIS	KEGG_VIBRIO_CHOLERAE_INFECTION	0.575375
KEGG_N_GLYCAN_BIOSYNTHESIS	KEGG_COLORECTAL_CANCER	0.575342
KEGG_MELANOGENESIS	KEGG_ARRHYTHMOGENIC_RIGHT_VENTRICULAR_CARDIOMYOPATHY_ARVC	0.575182
KEGG_CALCIUM_SIGNALING_PATHWAY	KEGG_NEUROACTIVE_LIGAND_RECEPTOR_INTERACTION	0.57515
KEGG_UBIQUITIN_MEDIATED_PROTEOLYSIS	KEGG_NOTCH_SIGNALING_PATHWAY	0.57515
KEGG_MISMATCH_REPAIR	KEGG_NOTCH_SIGNALING_PATHWAY	0.575053
KEGG_TOLL_LIKE_RECEPTOR_SIGNALING_PATHWAY	KEGG_GRAFT_VERSUS_HOST_DISEASE	0.575021
KEGG_BUTANOATE_METABOLISM	KEGG_TERPENOID_BACKBONE_BIOSYNTHESIS	0.574957
KEGG_ENDOCYTOSIS	KEGG_ALZHEIMERS_DISEASE	0.574731
KEGG_GLYCOLYSIS_GLUCONEOGENESIS	KEGG_BETA_ALANINE_METABOLISM	0.574603
KEGG_BASAL_TRANSCRIPTION_FACTORS	KEGG_PROTEIN_EXPORT	0.57441
KEGG_PENTOSE_PHOSPHATE_PATHWAY	KEGG_UBIQUITIN_MEDIATED_PROTEOLYSIS	0.574313
KEGG_LINOLEIC_ACID_METABOLISM	KEGG_JAK_STAT_SIGNALING_PATHWAY	0.574153
KEGG_BUTANOATE_METABOLISM	KEGG_PEROXISOME	0.573992
KEGG_PPAR_SIGNALING_PATHWAY	KEGG_COMPLEMENT_AND_COAGULATION_CASCADES	0.573992
KEGG_VALINE_LEUCINE_AND_ISOLEUCINE_BIOSYNTHESIS	KEGG_PROTEIN_EXPORT	0.573964
KEGG_RNA_POLYMERASE	KEGG_ACUTE_MYELOID_LEUKEMIA	0.57367
KEGG_BASE_EXCISION_REPAIR	KEGG_ACUTE_MYELOID_LEUKEMIA	0.573542
KEGG_BASE_EXCISION_REPAIR	KEGG_NOTCH_SIGNALING_PATHWAY	0.57351
KEGG_LEISHMANIA_INFECTION	KEGG_PRIMARY_IMMUNODEFICIENCY	0.573317
KEGG_GLYOXYLATE_AND_DICARBOXYLATE_METABOLISM	KEGG_CARDIAC_MUSCLE_CONTRACTION	0.57322
KEGG_CHEMOKINE_SIGNALING_PATHWAY	KEGG_LEUKOCYTE_TRANSENDOTHELIAL_MIGRATION	0.572995
KEGG_TASTE_TRANSDUCTION	KEGG_DILATED_CARDIOMYOPATHY	0.572834
KEGG_GLYCOSAMINOGLYCAN_BIOSYNTHESIS_HEPARAN_SULFATE	KEGG_PROXIMAL_TUBULE_BICARBONATE_RECLAMATION	0.572673
KEGG_SELENOAMINO_ACID_METABOLISM	KEGG_PARKINSONS_DISEASE	0.572609
KEGG_CALCIUM_SIGNALING_PATHWAY	KEGG_HEDGEHOG_SIGNALING_PATHWAY	0.572609
KEGG_TRYPTOPHAN_METABOLISM	KEGG_LINOLEIC_ACID_METABOLISM	0.572448
KEGG_HEDGEHOG_SIGNALING_PATHWAY	KEGG_ECM_RECEPTOR_INTERACTION	0.57232
KEGG_NUCLEOTIDE_EXCISION_REPAIR	KEGG_LYSOSOME	0.572255
KEGG_GLYCEROLIPID_METABOLISM	KEGG_MATURITY_ONSET_DIABETES_OF_THE_YOUNG	0.572159
KEGG_UBIQUITIN_MEDIATED_PROTEOLYSIS	KEGG_EPITHELIAL_CELL_SIGNALING_IN_HELICOBACTER_PYLORI_INFECTION	0.572159
KEGG_DRUG_METABOLISM_CYTOCHROME_P450	KEGG_OLFACTORY_TRANSDUCTION	0.57203
KEGG_CYTOSOLIC_DNA_SENSING_PATHWAY	KEGG_T_CELL_RECEPTOR_SIGNALING_PATHWAY	0.571966
KEGG_CITRATE_CYCLE_TCA_CYCLE	KEGG_FRUCTOSE_AND_MANNOSE_METABOLISM	0.571955
KEGG_HEDGEHOG_SIGNALING_PATHWAY	KEGG_TYPE_II_DIABETES_MELLITUS	0.571902
KEGG_VASCULAR_SMOOTH_MUSCLE_CONTRACTION	KEGG_BASAL_CELL_CARCINOMA	0.571516
KEGG_UBIQUITIN_MEDIATED_PROTEOLYSIS	KEGG_LYSOSOME	0.571098
KEGG_BASAL_TRANSCRIPTION_FACTORS	KEGG_OOCYTE_MEIOSIS	0.570712
KEGG_SPLICEOSOME	KEGG_VASOPRESSIN_REGULATED_WATER_REABSORPTION	0.570455
KEGG_LINOLEIC_ACID_METABOLISM	KEGG_MATURITY_ONSET_DIABETES_OF_THE_YOUNG	0.570294
KEGG_FC_EPSILON_RI_SIGNALING_PATHWAY	KEGG_PRIMARY_IMMUNODEFICIENCY	0.570101
KEGG_LINOLEIC_ACID_METABOLISM	KEGG_HEDGEHOG_SIGNALING_PATHWAY	0.569876
KEGG_SPLICEOSOME	KEGG_PEROXISOME	0.569812
KEGG_GLYCOSAMINOGLYCAN_DEGRADATION	KEGG_CHRONIC_MYELOID_LEUKEMIA	0.569747
KEGG_OTHER_GLYCAN_DEGRADATION	KEGG_MISMATCH_REPAIR	0.56949
KEGG_INTESTINAL_IMMUNE_NETWORK_FOR_IGA_PRODUCTION	KEGG_GRAFT_VERSUS_HOST_DISEASE	0.569329
KEGG_ALPHA_LINOLENIC_ACID_METABOLISM	KEGG_MELANOMA	0.569297
KEGG_DRUG_METABOLISM_CYTOCHROME_P450	KEGG_DILATED_CARDIOMYOPATHY	0.569168
KEGG_NOD_LIKE_RECEPTOR_SIGNALING_PATHWAY	KEGG_ASTHMA	0.568975
KEGG_CITRATE_CYCLE_TCA_CYCLE	KEGG_BETA_ALANINE_METABOLISM	0.568911
KEGG_VIBRIO_CHOLERAE_INFECTION	KEGG_PATHOGENIC_ESCHERICHIA_COLI_INFECTION	0.568911
KEGG_CELL_CYCLE	KEGG_ACUTE_MYELOID_LEUKEMIA	0.56859
KEGG_WNT_SIGNALING_PATHWAY	KEGG_AXON_GUIDANCE	0.568429
KEGG_DRUG_METABOLISM_OTHER_ENZYMES	KEGG_CYTOKINE_CYTOKINE_RECEPTOR_INTERACTION	0.568365
KEGG_TERPENOID_BACKBONE_BIOSYNTHESIS	KEGG_AMINOACYL_TRNA_BIOSYNTHESIS	0.568236
KEGG_TRYPTOPHAN_METABOLISM	KEGG_ABC_TRANSPORTERS	0.568204
KEGG_RNA_DEGRADATION	KEGG_PANCREATIC_CANCER	0.568075
KEGG_MTOR_SIGNALING_PATHWAY	KEGG_ENDOMETRIAL_CANCER	0.567818
KEGG_INTESTINAL_IMMUNE_NETWORK_FOR_IGA_PRODUCTION	KEGG_AUTOIMMUNE_THYROID_DISEASE	0.567786
KEGG_GLUTATHIONE_METABOLISM	KEGG_PROTEASOME	0.567657
KEGG_NUCLEOTIDE_EXCISION_REPAIR	KEGG_PATHOGENIC_ESCHERICHIA_COLI_INFECTION	0.567625
KEGG_ETHER_LIPID_METABOLISM	KEGG_MELANOMA	0.567496
KEGG_CELL_ADHESION_MOLECULES_CAMS	KEGG_GRAFT_VERSUS_HOST_DISEASE	0.567432
KEGG_CHRONIC_MYELOID_LEUKEMIA	KEGG_VIRAL_MYOCARDITIS	0.5674
KEGG_PURINE_METABOLISM	KEGG_DNA_REPLICATION	0.567303
KEGG_AMINOACYL_TRNA_BIOSYNTHESIS	KEGG_CHRONIC_MYELOID_LEUKEMIA	0.567303
KEGG_LYSOSOME	KEGG_NON_SMALL_CELL_LUNG_CANCER	0.567303
KEGG_RETINOL_METABOLISM	KEGG_OLFACTORY_TRANSDUCTION	0.566917
KEGG_CITRATE_CYCLE_TCA_CYCLE	KEGG_AMINO_SUGAR_AND_NUCLEOTIDE_SUGAR_METABOLISM	0.566853
KEGG_N_GLYCAN_BIOSYNTHESIS	KEGG_VIRAL_MYOCARDITIS	0.566821
KEGG_ONE_CARBON_POOL_BY_FOLATE	KEGG_PEROXISOME	0.56666
KEGG_LONG_TERM_DEPRESSION	KEGG_MELANOGENESIS	0.566628
KEGG_VIBRIO_CHOLERAE_INFECTION	KEGG_ENDOMETRIAL_CANCER	0.566467
KEGG_CYSTEINE_AND_METHIONINE_METABOLISM	KEGG_VIBRIO_CHOLERAE_INFECTION	0.56621
KEGG_RIBOSOME	KEGG_BASE_EXCISION_REPAIR	0.566081
KEGG_INOSITOL_PHOSPHATE_METABOLISM	KEGG_VASOPRESSIN_REGULATED_WATER_REABSORPTION	0.566049
KEGG_UBIQUITIN_MEDIATED_PROTEOLYSIS	KEGG_ACUTE_MYELOID_LEUKEMIA	0.566049
KEGG_NATURAL_KILLER_CELL_MEDIATED_CYTOTOXICITY	KEGG_AUTOIMMUNE_THYROID_DISEASE	0.566017
KEGG_MAPK_SIGNALING_PATHWAY	KEGG_INSULIN_SIGNALING_PATHWAY	0.565888
KEGG_FATTY_ACID_METABOLISM	KEGG_PANTOTHENATE_AND_COA_BIOSYNTHESIS	0.56576
KEGG_OTHER_GLYCAN_DEGRADATION	KEGG_REGULATION_OF_ACTIN_CYTOSKELETON	0.56576
KEGG_GLYCINE_SERINE_AND_THREONINE_METABOLISM	KEGG_TAURINE_AND_HYPOTAURINE_METABOLISM	0.565213
KEGG_AMINOACYL_TRNA_BIOSYNTHESIS	KEGG_EPITHELIAL_CELL_SIGNALING_IN_HELICOBACTER_PYLORI_INFECTION	0.565181
KEGG_ARACHIDONIC_ACID_METABOLISM	KEGG_TGF_BETA_SIGNALING_PATHWAY	0.564859
KEGG_TGF_BETA_SIGNALING_PATHWAY	KEGG_ECM_RECEPTOR_INTERACTION	0.564859
KEGG_GAP_JUNCTION	KEGG_PROXIMAL_TUBULE_BICARBONATE_RECLAMATION	0.564827
KEGG_DNA_REPLICATION	KEGG_LYSOSOME	0.564795
KEGG_ARACHIDONIC_ACID_METABOLISM	KEGG_DRUG_METABOLISM_OTHER_ENZYMES	0.564763
KEGG_PEROXISOME	KEGG_VIBRIO_CHOLERAE_INFECTION	0.564763
KEGG_TAURINE_AND_HYPOTAURINE_METABOLISM	KEGG_AXON_GUIDANCE	0.564731
KEGG_OTHER_GLYCAN_DEGRADATION	KEGG_NUCLEOTIDE_EXCISION_REPAIR	0.564699
KEGG_GLYCOSYLPHOSPHATIDYLINOSITOL_GPI_ANCHOR_BIOSYNTHESIS	KEGG_EPITHELIAL_CELL_SIGNALING_IN_HELICOBACTER_PYLORI_INFECTION	0.564667
KEGG_GLYCOSAMINOGLYCAN_DEGRADATION	KEGG_ALLOGRAFT_REJECTION	0.564602
KEGG_NITROGEN_METABOLISM	KEGG_PPAR_SIGNALING_PATHWAY	0.564602
KEGG_LINOLEIC_ACID_METABOLISM	KEGG_GLYCOSPHINGOLIPID_BIOSYNTHESIS_LACTO_AND_NEOLACTO_SERIES	0.564345
KEGG_AMINOACYL_TRNA_BIOSYNTHESIS	KEGG_FC_GAMMA_R_MEDIATED_PHAGOCYTOSIS	0.56412
KEGG_OXIDATIVE_PHOSPHORYLATION	KEGG_PATHOGENIC_ESCHERICHIA_COLI_INFECTION	0.564056
KEGG_PYRUVATE_METABOLISM	KEGG_TERPENOID_BACKBONE_BIOSYNTHESIS	0.564056
KEGG_SNARE_INTERACTIONS_IN_VESICULAR_TRANSPORT	KEGG_PEROXISOME	0.563927
KEGG_PARKINSONS_DISEASE	KEGG_PATHOGENIC_ESCHERICHIA_COLI_INFECTION	0.563734
KEGG_N_GLYCAN_BIOSYNTHESIS	KEGG_ENDOCYTOSIS	0.563638
KEGG_STEROID_HORMONE_BIOSYNTHESIS	KEGG_METABOLISM_OF_XENOBIOTICS_BY_CYTOCHROME_P450	0.563541
KEGG_BASE_EXCISION_REPAIR	KEGG_ALZHEIMERS_DISEASE	0.563541
KEGG_ONE_CARBON_POOL_BY_FOLATE	KEGG_THYROID_CANCER	0.56353
KEGG_B_CELL_RECEPTOR_SIGNALING_PATHWAY	KEGG_VIRAL_MYOCARDITIS	0.56338
KEGG_CHEMOKINE_SIGNALING_PATHWAY	KEGG_PRIMARY_IMMUNODEFICIENCY	0.563155
KEGG_CITRATE_CYCLE_TCA_CYCLE	KEGG_VASOPRESSIN_REGULATED_WATER_REABSORPTION	0.563027
KEGG_PROTEASOME	KEGG_EPITHELIAL_CELL_SIGNALING_IN_HELICOBACTER_PYLORI_INFECTION	0.562962
KEGG_P53_SIGNALING_PATHWAY	KEGG_PROSTATE_CANCER	0.562962
KEGG_DNA_REPLICATION	KEGG_PEROXISOME	0.56293
KEGG_VASCULAR_SMOOTH_MUSCLE_CONTRACTION	KEGG_ARRHYTHMOGENIC_RIGHT_VENTRICULAR_CARDIOMYOPATHY_ARVC	0.562544
KEGG_HEMATOPOIETIC_CELL_LINEAGE	KEGG_FC_EPSILON_RI_SIGNALING_PATHWAY	0.562544
KEGG_PANCREATIC_CANCER	KEGG_PROSTATE_CANCER	0.56248
KEGG_CITRATE_CYCLE_TCA_CYCLE	KEGG_THYROID_CANCER	0.562243
KEGG_TAURINE_AND_HYPOTAURINE_METABOLISM	KEGG_CALCIUM_SIGNALING_PATHWAY	0.561901
KEGG_CITRATE_CYCLE_TCA_CYCLE	KEGG_PROTEIN_EXPORT	0.561837
KEGG_ECM_RECEPTOR_INTERACTION	KEGG_RENIN_ANGIOTENSIN_SYSTEM	0.561805
KEGG_VALINE_LEUCINE_AND_ISOLEUCINE_BIOSYNTHESIS	KEGG_CELL_CYCLE	0.561568
KEGG_AMINO_SUGAR_AND_NUCLEOTIDE_SUGAR_METABOLISM	KEGG_ENDOCYTOSIS	0.561515
KEGG_OTHER_GLYCAN_DEGRADATION	KEGG_P53_SIGNALING_PATHWAY	0.561258
KEGG_PANTOTHENATE_AND_COA_BIOSYNTHESIS	KEGG_PEROXISOME	0.561033
KEGG_OXIDATIVE_PHOSPHORYLATION	KEGG_HUNTINGTONS_DISEASE	0.560969
KEGG_FC_GAMMA_R_MEDIATED_PHAGOCYTOSIS	KEGG_CHRONIC_MYELOID_LEUKEMIA	0.56039
KEGG_OXIDATIVE_PHOSPHORYLATION	KEGG_BASE_EXCISION_REPAIR	0.560358
KEGG_VALINE_LEUCINE_AND_ISOLEUCINE_BIOSYNTHESIS	KEGG_AMINOACYL_TRNA_BIOSYNTHESIS	0.560229
KEGG_GLYCOSPHINGOLIPID_BIOSYNTHESIS_LACTO_AND_NEOLACTO_SERIES	KEGG_TASTE_TRANSDUCTION	0.559972
KEGG_PURINE_METABOLISM	KEGG_BASAL_TRANSCRIPTION_FACTORS	0.559783
KEGG_SYSTEMIC_LUPUS_ERYTHEMATOSUS	KEGG_ALLOGRAFT_REJECTION	0.559586
KEGG_LYSOSOME	KEGG_PATHOGENIC_ESCHERICHIA_COLI_INFECTION	0.559457
KEGG_SELENOAMINO_ACID_METABOLISM	KEGG_LYSOSOME	0.559361
KEGG_RNA_DEGRADATION	KEGG_HUNTINGTONS_DISEASE	0.559168
KEGG_PHOSPHATIDYLINOSITOL_SIGNALING_SYSTEM	KEGG_LONG_TERM_POTENTIATION	0.559168
KEGG_GLYCOSYLPHOSPHATIDYLINOSITOL_GPI_ANCHOR_BIOSYNTHESIS	KEGG_THYROID_CANCER	0.559156
KEGG_PEROXISOME	KEGG_PROSTATE_CANCER	0.559007
KEGG_NEUROACTIVE_LIGAND_RECEPTOR_INTERACTION	KEGG_AXON_GUIDANCE	0.558975
KEGG_GLYCOSPHINGOLIPID_BIOSYNTHESIS_GANGLIO_SERIES	KEGG_ENDOCYTOSIS	0.558963
KEGG_PENTOSE_PHOSPHATE_PATHWAY	KEGG_LYSOSOME	0.558878
KEGG_PARKINSONS_DISEASE	KEGG_EPITHELIAL_CELL_SIGNALING_IN_HELICOBACTER_PYLORI_INFECTION	0.558814
KEGG_PYRIMIDINE_METABOLISM	KEGG_COLORECTAL_CANCER	0.558621
KEGG_PURINE_METABOLISM	KEGG_PROTEIN_EXPORT	0.558256
KEGG_GLYCOSAMINOGLYCAN_DEGRADATION	KEGG_APOPTOSIS	0.558203
KEGG_OTHER_GLYCAN_DEGRADATION	KEGG_ADHERENS_JUNCTION	0.558107
KEGG_SPLICEOSOME	KEGG_MTOR_SIGNALING_PATHWAY	0.558042
KEGG_ONE_CARBON_POOL_BY_FOLATE	KEGG_PROSTATE_CANCER	0.557978
KEGG_CYTOKINE_CYTOKINE_RECEPTOR_INTERACTION	KEGG_MATURITY_ONSET_DIABETES_OF_THE_YOUNG	0.557849
KEGG_BLADDER_CANCER	KEGG_SMALL_CELL_LUNG_CANCER	0.557817
KEGG_VALINE_LEUCINE_AND_ISOLEUCINE_DEGRADATION	KEGG_SELENOAMINO_ACID_METABOLISM	0.557721
KEGG_OXIDATIVE_PHOSPHORYLATION	KEGG_ENDOCYTOSIS	0.557624
KEGG_JAK_STAT_SIGNALING_PATHWAY	KEGG_FC_EPSILON_RI_SIGNALING_PATHWAY	0.557496
KEGG_STEROID_HORMONE_BIOSYNTHESIS	KEGG_DILATED_CARDIOMYOPATHY	0.557271
KEGG_PANTOTHENATE_AND_COA_BIOSYNTHESIS	KEGG_RIBOSOME	0.556885
KEGG_ASCORBATE_AND_ALDARATE_METABOLISM	KEGG_TRYPTOPHAN_METABOLISM	0.556853
KEGG_NEUROTROPHIN_SIGNALING_PATHWAY	KEGG_VIBRIO_CHOLERAE_INFECTION	0.55682
KEGG_ABC_TRANSPORTERS	KEGG_TASTE_TRANSDUCTION	0.556563
KEGG_HEMATOPOIETIC_CELL_LINEAGE	KEGG_VIRAL_MYOCARDITIS	0.556467
KEGG_GLYCOSAMINOGLYCAN_DEGRADATION	KEGG_INTESTINAL_IMMUNE_NETWORK_FOR_IGA_PRODUCTION	0.556434
KEGG_BASE_EXCISION_REPAIR	KEGG_NUCLEOTIDE_EXCISION_REPAIR	0.556434
KEGG_VIBRIO_CHOLERAE_INFECTION	KEGG_COLORECTAL_CANCER	0.556338
KEGG_SELENOAMINO_ACID_METABOLISM	KEGG_RNA_POLYMERASE	0.556306
KEGG_PROTEASOME	KEGG_NOTCH_SIGNALING_PATHWAY	0.556177
KEGG_SELENOAMINO_ACID_METABOLISM	KEGG_VASOPRESSIN_REGULATED_WATER_REABSORPTION	0.555952
KEGG_MISMATCH_REPAIR	KEGG_PANCREATIC_CANCER	0.555791
KEGG_PROTEIN_EXPORT	KEGG_EPITHELIAL_CELL_SIGNALING_IN_HELICOBACTER_PYLORI_INFECTION	0.555631
KEGG_CITRATE_CYCLE_TCA_CYCLE	KEGG_PURINE_METABOLISM	0.555555
KEGG_NOTCH_SIGNALING_PATHWAY	KEGG_NON_SMALL_CELL_LUNG_CANCER	0.555534
KEGG_INOSITOL_PHOSPHATE_METABOLISM	KEGG_EPITHELIAL_CELL_SIGNALING_IN_HELICOBACTER_PYLORI_INFECTION	0.555373
KEGG_SNARE_INTERACTIONS_IN_VESICULAR_TRANSPORT	KEGG_PROSTATE_CANCER	0.555148
KEGG_SYSTEMIC_LUPUS_ERYTHEMATOSUS	KEGG_GRAFT_VERSUS_HOST_DISEASE	0.555148
KEGG_PROTEASOME	KEGG_CHRONIC_MYELOID_LEUKEMIA	0.555116
KEGG_RNA_DEGRADATION	KEGG_VASOPRESSIN_REGULATED_WATER_REABSORPTION	0.555084
KEGG_PENTOSE_PHOSPHATE_PATHWAY	KEGG_SPLICEOSOME	0.554827
KEGG_VALINE_LEUCINE_AND_ISOLEUCINE_DEGRADATION	KEGG_ALZHEIMERS_DISEASE	0.554827
KEGG_HUNTINGTONS_DISEASE	KEGG_THYROID_CANCER	0.554473
KEGG_UBIQUITIN_MEDIATED_PROTEOLYSIS	KEGG_PROSTATE_CANCER	0.554344
KEGG_NON_HOMOLOGOUS_END_JOINING	KEGG_SNARE_INTERACTIONS_IN_VESICULAR_TRANSPORT	0.554312
KEGG_N_GLYCAN_BIOSYNTHESIS	KEGG_BASAL_TRANSCRIPTION_FACTORS	0.55428
KEGG_N_GLYCAN_BIOSYNTHESIS	KEGG_MTOR_SIGNALING_PATHWAY	0.55428
KEGG_P53_SIGNALING_PATHWAY	KEGG_NOD_LIKE_RECEPTOR_SIGNALING_PATHWAY	0.554216
KEGG_GLYOXYLATE_AND_DICARBOXYLATE_METABOLISM	KEGG_PROTEASOME	0.554119
KEGG_RNA_POLYMERASE	KEGG_FC_GAMMA_R_MEDIATED_PHAGOCYTOSIS	0.554023
KEGG_TERPENOID_BACKBONE_BIOSYNTHESIS	KEGG_BASE_EXCISION_REPAIR	0.553926
KEGG_CYSTEINE_AND_METHIONINE_METABOLISM	KEGG_CARDIAC_MUSCLE_CONTRACTION	0.553733
KEGG_ARACHIDONIC_ACID_METABOLISM	KEGG_MELANOMA	0.553605
KEGG_ANTIGEN_PROCESSING_AND_PRESENTATION	KEGG_B_CELL_RECEPTOR_SIGNALING_PATHWAY	0.553155
KEGG_VALINE_LEUCINE_AND_ISOLEUCINE_DEGRADATION	KEGG_PROTEIN_EXPORT	0.552962
KEGG_JAK_STAT_SIGNALING_PATHWAY	KEGG_INTESTINAL_IMMUNE_NETWORK_FOR_IGA_PRODUCTION	0.552576
KEGG_ECM_RECEPTOR_INTERACTION	KEGG_TIGHT_JUNCTION	0.552479
KEGG_OTHER_GLYCAN_DEGRADATION	KEGG_NON_SMALL_CELL_LUNG_CANCER	0.552286
KEGG_HEDGEHOG_SIGNALING_PATHWAY	KEGG_ARRHYTHMOGENIC_RIGHT_VENTRICULAR_CARDIOMYOPATHY_ARVC	0.552158
KEGG_STEROID_HORMONE_BIOSYNTHESIS	KEGG_ABC_TRANSPORTERS	0.552061
KEGG_VALINE_LEUCINE_AND_ISOLEUCINE_BIOSYNTHESIS	KEGG_SNARE_INTERACTIONS_IN_VESICULAR_TRANSPORT	0.552017
KEGG_GLYCINE_SERINE_AND_THREONINE_METABOLISM	KEGG_FOLATE_BIOSYNTHESIS	0.551997
KEGG_PROTEIN_EXPORT	KEGG_VASOPRESSIN_REGULATED_WATER_REABSORPTION	0.551965
KEGG_NUCLEOTIDE_EXCISION_REPAIR	KEGG_NOTCH_SIGNALING_PATHWAY	0.551836
KEGG_TRYPTOPHAN_METABOLISM	KEGG_ALPHA_LINOLENIC_ACID_METABOLISM	0.551772
KEGG_RIG_I_LIKE_RECEPTOR_SIGNALING_PATHWAY	KEGG_AUTOIMMUNE_THYROID_DISEASE	0.551418
KEGG_N_GLYCAN_BIOSYNTHESIS	KEGG_LEISHMANIA_INFECTION	0.551322
KEGG_APOPTOSIS	KEGG_HEMATOPOIETIC_CELL_LINEAGE	0.551322
KEGG_GLYCOSYLPHOSPHATIDYLINOSITOL_GPI_ANCHOR_BIOSYNTHESIS	KEGG_NUCLEOTIDE_EXCISION_REPAIR	0.551225
KEGG_FC_EPSILON_RI_SIGNALING_PATHWAY	KEGG_TYPE_I_DIABETES_MELLITUS	0.551193
KEGG_TERPENOID_BACKBONE_BIOSYNTHESIS	KEGG_PROTEASOME	0.551129
KEGG_DNA_REPLICATION	KEGG_PANCREATIC_CANCER	0.551097
KEGG_RIBOSOME	KEGG_UBIQUITIN_MEDIATED_PROTEOLYSIS	0.551064
KEGG_GLYCOSPHINGOLIPID_BIOSYNTHESIS_LACTO_AND_NEOLACTO_SERIES	KEGG_CALCIUM_SIGNALING_PATHWAY	0.550936
KEGG_TAURINE_AND_HYPOTAURINE_METABOLISM	KEGG_NITROGEN_METABOLISM	0.550871
KEGG_VALINE_LEUCINE_AND_ISOLEUCINE_BIOSYNTHESIS	KEGG_GLUTATHIONE_METABOLISM	0.550828
KEGG_RNA_POLYMERASE	KEGG_MTOR_SIGNALING_PATHWAY	0.550775
KEGG_PYRIMIDINE_METABOLISM	KEGG_P53_SIGNALING_PATHWAY	0.550582
KEGG_LYSOSOME	KEGG_PARKINSONS_DISEASE	0.550389
KEGG_DRUG_METABOLISM_OTHER_ENZYMES	KEGG_PRIMARY_IMMUNODEFICIENCY	0.550357
KEGG_B_CELL_RECEPTOR_SIGNALING_PATHWAY	KEGG_INTESTINAL_IMMUNE_NETWORK_FOR_IGA_PRODUCTION	0.550325
KEGG_NUCLEOTIDE_EXCISION_REPAIR	KEGG_ENDOMETRIAL_CANCER	0.550196
KEGG_RIG_I_LIKE_RECEPTOR_SIGNALING_PATHWAY	KEGG_NATURAL_KILLER_CELL_MEDIATED_CYTOTOXICITY	0.550164
KEGG_LEUKOCYTE_TRANSENDOTHELIAL_MIGRATION	KEGG_THYROID_CANCER	0.550003
KEGG_CYTOKINE_CYTOKINE_RECEPTOR_INTERACTION	KEGG_RENIN_ANGIOTENSIN_SYSTEM	0.54981
KEGG_FC_GAMMA_R_MEDIATED_PHAGOCYTOSIS	KEGG_ACUTE_MYELOID_LEUKEMIA	0.549682
KEGG_RNA_POLYMERASE	KEGG_BASAL_TRANSCRIPTION_FACTORS	0.549489
KEGG_ASCORBATE_AND_ALDARATE_METABOLISM	KEGG_NEUROACTIVE_LIGAND_RECEPTOR_INTERACTION	0.549457
KEGG_MISMATCH_REPAIR	KEGG_PEROXISOME	0.549296
KEGG_RETINOL_METABOLISM	KEGG_MATURITY_ONSET_DIABETES_OF_THE_YOUNG	0.549264
KEGG_GLUTATHIONE_METABOLISM	KEGG_PROSTATE_CANCER	0.549231
KEGG_REGULATION_OF_ACTIN_CYTOSKELETON	KEGG_ACUTE_MYELOID_LEUKEMIA	0.549135
KEGG_VALINE_LEUCINE_AND_ISOLEUCINE_DEGRADATION	KEGG_VALINE_LEUCINE_AND_ISOLEUCINE_BIOSYNTHESIS	0.549103
KEGG_TRYPTOPHAN_METABOLISM	KEGG_ECM_RECEPTOR_INTERACTION	0.549071
KEGG_BASE_EXCISION_REPAIR	KEGG_MISMATCH_REPAIR	0.548685
KEGG_AMINO_SUGAR_AND_NUCLEOTIDE_SUGAR_METABOLISM	KEGG_AMINOACYL_TRNA_BIOSYNTHESIS	0.548492
KEGG_NATURAL_KILLER_CELL_MEDIATED_CYTOTOXICITY	KEGG_SYSTEMIC_LUPUS_ERYTHEMATOSUS	0.548492
KEGG_TIGHT_JUNCTION	KEGG_PATHWAYS_IN_CANCER	0.54846
KEGG_ASTHMA	KEGG_AUTOIMMUNE_THYROID_DISEASE	0.54846
KEGG_NEUROACTIVE_LIGAND_RECEPTOR_INTERACTION	KEGG_ARRHYTHMOGENIC_RIGHT_VENTRICULAR_CARDIOMYOPATHY_ARVC	0.547881
KEGG_SULFUR_METABOLISM	KEGG_T_CELL_RECEPTOR_SIGNALING_PATHWAY	0.54772
KEGG_RNA_POLYMERASE	KEGG_PANCREATIC_CANCER	0.547591
KEGG_PYRIMIDINE_METABOLISM	KEGG_PATHOGENIC_ESCHERICHIA_COLI_INFECTION	0.547527
KEGG_TGF_BETA_SIGNALING_PATHWAY	KEGG_PATHWAYS_IN_CANCER	0.547238
KEGG_NOD_LIKE_RECEPTOR_SIGNALING_PATHWAY	KEGG_NATURAL_KILLER_CELL_MEDIATED_CYTOTOXICITY	0.547077
KEGG_TIGHT_JUNCTION	KEGG_ARRHYTHMOGENIC_RIGHT_VENTRICULAR_CARDIOMYOPATHY_ARVC	0.546852
KEGG_PROTEIN_EXPORT	KEGG_PANCREATIC_CANCER	0.546755
KEGG_PROTEASOME	KEGG_PROSTATE_CANCER	0.546402
KEGG_FC_GAMMA_R_MEDIATED_PHAGOCYTOSIS	KEGG_HUNTINGTONS_DISEASE	0.546402
KEGG_GLYOXYLATE_AND_DICARBOXYLATE_METABOLISM	KEGG_PROPANOATE_METABOLISM	0.546305
KEGG_TYPE_II_DIABETES_MELLITUS	KEGG_MATURITY_ONSET_DIABETES_OF_THE_YOUNG	0.546177
KEGG_PEROXISOME	KEGG_NOTCH_SIGNALING_PATHWAY	0.546016
KEGG_DNA_REPLICATION	KEGG_P53_SIGNALING_PATHWAY	0.545501
KEGG_AXON_GUIDANCE	KEGG_ARRHYTHMOGENIC_RIGHT_VENTRICULAR_CARDIOMYOPATHY_ARVC	0.545437
KEGG_ANTIGEN_PROCESSING_AND_PRESENTATION	KEGG_GRAFT_VERSUS_HOST_DISEASE	0.545373
KEGG_VALINE_LEUCINE_AND_ISOLEUCINE_DEGRADATION	KEGG_BIOSYNTHESIS_OF_UNSATURATED_FATTY_ACIDS	0.545308
KEGG_B_CELL_RECEPTOR_SIGNALING_PATHWAY	KEGG_EPITHELIAL_CELL_SIGNALING_IN_HELICOBACTER_PYLORI_INFECTION	0.54518
KEGG_BETA_ALANINE_METABOLISM	KEGG_PYRUVATE_METABOLISM	0.545083
KEGG_OTHER_GLYCAN_DEGRADATION	KEGG_PATHWAYS_IN_CANCER	0.544762
KEGG_SELENOAMINO_ACID_METABOLISM	KEGG_PYRUVATE_METABOLISM	0.54473
KEGG_BASE_EXCISION_REPAIR	KEGG_PATHOGENIC_ESCHERICHIA_COLI_INFECTION	0.544569
KEGG_TGF_BETA_SIGNALING_PATHWAY	KEGG_DILATED_CARDIOMYOPATHY	0.544504
KEGG_AMINOACYL_TRNA_BIOSYNTHESIS	KEGG_NEUROTROPHIN_SIGNALING_PATHWAY	0.544408
KEGG_NOD_LIKE_RECEPTOR_SIGNALING_PATHWAY	KEGG_AUTOIMMUNE_THYROID_DISEASE	0.544151
KEGG_ENDOCYTOSIS	KEGG_PARKINSONS_DISEASE	0.544119
KEGG_COMPLEMENT_AND_COAGULATION_CASCADES	KEGG_OLFACTORY_TRANSDUCTION	0.544022
KEGG_PATHOGENIC_ESCHERICHIA_COLI_INFECTION	KEGG_NON_SMALL_CELL_LUNG_CANCER	0.543926
KEGG_LEUKOCYTE_TRANSENDOTHELIAL_MIGRATION	KEGG_AUTOIMMUNE_THYROID_DISEASE	0.543765
KEGG_GLYCEROLIPID_METABOLISM	KEGG_DRUG_METABOLISM_CYTOCHROME_P450	0.543572
KEGG_CELL_ADHESION_MOLECULES_CAMS	KEGG_COMPLEMENT_AND_COAGULATION_CASCADES	0.543315
KEGG_VIBRIO_CHOLERAE_INFECTION	KEGG_EPITHELIAL_CELL_SIGNALING_IN_HELICOBACTER_PYLORI_INFECTION	0.543315
KEGG_PURINE_METABOLISM	KEGG_COLORECTAL_CANCER	0.543271
KEGG_NUCLEOTIDE_EXCISION_REPAIR	KEGG_ACUTE_MYELOID_LEUKEMIA	0.543218
KEGG_PURINE_METABOLISM	KEGG_ENDOMETRIAL_CANCER	0.543207
KEGG_ARACHIDONIC_ACID_METABOLISM	KEGG_JAK_STAT_SIGNALING_PATHWAY	0.543186
KEGG_NOD_LIKE_RECEPTOR_SIGNALING_PATHWAY	KEGG_SYSTEMIC_LUPUS_ERYTHEMATOSUS	0.543122
KEGG_BASE_EXCISION_REPAIR	KEGG_LYSOSOME	0.54309
KEGG_GLUTATHIONE_METABOLISM	KEGG_DNA_REPLICATION	0.543057
KEGG_LONG_TERM_POTENTIATION	KEGG_AMYOTROPHIC_LATERAL_SCLEROSIS_ALS	0.543057
KEGG_GLYCOSPHINGOLIPID_BIOSYNTHESIS_GLOBO_SERIES	KEGG_P53_SIGNALING_PATHWAY	0.542929
KEGG_VALINE_LEUCINE_AND_ISOLEUCINE_DEGRADATION	KEGG_PYRUVATE_METABOLISM	0.542864
KEGG_COMPLEMENT_AND_COAGULATION_CASCADES	KEGG_DILATED_CARDIOMYOPATHY	0.542864
KEGG_VIBRIO_CHOLERAE_INFECTION	KEGG_THYROID_CANCER	0.542772
KEGG_MISMATCH_REPAIR	KEGG_MTOR_SIGNALING_PATHWAY	0.542704
KEGG_STEROID_HORMONE_BIOSYNTHESIS	KEGG_PPAR_SIGNALING_PATHWAY	0.542672
KEGG_GLYCINE_SERINE_AND_THREONINE_METABOLISM	KEGG_ALDOSTERONE_REGULATED_SODIUM_REABSORPTION	0.542543
KEGG_AMINO_SUGAR_AND_NUCLEOTIDE_SUGAR_METABOLISM	KEGG_BLADDER_CANCER	0.542543
KEGG_LYSOSOME	KEGG_ALZHEIMERS_DISEASE	0.542543
KEGG_ALPHA_LINOLENIC_ACID_METABOLISM	KEGG_TGF_BETA_SIGNALING_PATHWAY	0.542511
KEGG_TIGHT_JUNCTION	KEGG_HYPERTROPHIC_CARDIOMYOPATHY_HCM	0.542483
KEGG_PYRIMIDINE_METABOLISM	KEGG_VALINE_LEUCINE_AND_ISOLEUCINE_DEGRADATION	0.542286
KEGG_MTOR_SIGNALING_PATHWAY	KEGG_BLADDER_CANCER	0.542145
KEGG_AMINO_SUGAR_AND_NUCLEOTIDE_SUGAR_METABOLISM	KEGG_VIRAL_MYOCARDITIS	0.541964
KEGG_TOLL_LIKE_RECEPTOR_SIGNALING_PATHWAY	KEGG_ALLOGRAFT_REJECTION	0.541771
KEGG_APOPTOSIS	KEGG_TYPE_I_DIABETES_MELLITUS	0.541675
KEGG_PRIMARY_IMMUNODEFICIENCY	KEGG_VIRAL_MYOCARDITIS	0.541643
KEGG_VALINE_LEUCINE_AND_ISOLEUCINE_BIOSYNTHESIS	KEGG_N_GLYCAN_BIOSYNTHESIS	0.541567
KEGG_MAPK_SIGNALING_PATHWAY	KEGG_VEGF_SIGNALING_PATHWAY	0.54145
KEGG_CIRCADIAN_RHYTHM_MAMMAL	KEGG_ALDOSTERONE_REGULATED_SODIUM_REABSORPTION	0.541385
KEGG_GLUTATHIONE_METABOLISM	KEGG_CELL_CYCLE	0.541289
KEGG_ARACHIDONIC_ACID_METABOLISM	KEGG_ABC_TRANSPORTERS	0.541257
KEGG_OTHER_GLYCAN_DEGRADATION	KEGG_B_CELL_RECEPTOR_SIGNALING_PATHWAY	0.541128
KEGG_LEUKOCYTE_TRANSENDOTHELIAL_MIGRATION	KEGG_SYSTEMIC_LUPUS_ERYTHEMATOSUS	0.541064
KEGG_LINOLEIC_ACID_METABOLISM	KEGG_ABC_TRANSPORTERS	0.540935
KEGG_N_GLYCAN_BIOSYNTHESIS	KEGG_PANTOTHENATE_AND_COA_BIOSYNTHESIS	0.540774
KEGG_PURINE_METABOLISM	KEGG_NON_SMALL_CELL_LUNG_CANCER	0.54071
KEGG_RIG_I_LIKE_RECEPTOR_SIGNALING_PATHWAY	KEGG_PRIMARY_IMMUNODEFICIENCY	0.540324
KEGG_GLYCOLYSIS_GLUCONEOGENESIS	KEGG_CITRATE_CYCLE_TCA_CYCLE	0.540163
KEGG_EPITHELIAL_CELL_SIGNALING_IN_HELICOBACTER_PYLORI_INFECTION	KEGG_NON_SMALL_CELL_LUNG_CANCER	0.540131
KEGG_RNA_POLYMERASE	KEGG_VIBRIO_CHOLERAE_INFECTION	0.539552
KEGG_PEROXISOME	KEGG_CHRONIC_MYELOID_LEUKEMIA	0.539488
KEGG_GLYCEROLIPID_METABOLISM	KEGG_ARACHIDONIC_ACID_METABOLISM	0.539392
KEGG_RIG_I_LIKE_RECEPTOR_SIGNALING_PATHWAY	KEGG_SYSTEMIC_LUPUS_ERYTHEMATOSUS	0.539359
KEGG_CITRATE_CYCLE_TCA_CYCLE	KEGG_GLUTATHIONE_METABOLISM	0.539102
KEGG_ACUTE_MYELOID_LEUKEMIA	KEGG_GRAFT_VERSUS_HOST_DISEASE	0.539102
KEGG_STEROID_HORMONE_BIOSYNTHESIS	KEGG_GLYCOSPHINGOLIPID_BIOSYNTHESIS_LACTO_AND_NEOLACTO_SERIES	0.538909
KEGG_RIBOSOME	KEGG_COLORECTAL_CANCER	0.538813
KEGG_VALINE_LEUCINE_AND_ISOLEUCINE_BIOSYNTHESIS	KEGG_GLYOXYLATE_AND_DICARBOXYLATE_METABOLISM	0.538737
KEGG_GLYCOSPHINGOLIPID_BIOSYNTHESIS_LACTO_AND_NEOLACTO_SERIES	KEGG_FOLATE_BIOSYNTHESIS	0.538652
KEGG_RENIN_ANGIOTENSIN_SYSTEM	KEGG_HYPERTROPHIC_CARDIOMYOPATHY_HCM	0.538588
KEGG_MAPK_SIGNALING_PATHWAY	KEGG_CHEMOKINE_SIGNALING_PATHWAY	0.538556
KEGG_RIBOSOME	KEGG_B_CELL_RECEPTOR_SIGNALING_PATHWAY	0.538491
KEGG_N_GLYCAN_BIOSYNTHESIS	KEGG_LEUKOCYTE_TRANSENDOTHELIAL_MIGRATION	0.538459
KEGG_GLYCOSAMINOGLYCAN_BIOSYNTHESIS_HEPARAN_SULFATE	KEGG_GAP_JUNCTION	0.538202
KEGG_PEROXISOME	KEGG_ACUTE_MYELOID_LEUKEMIA	0.538138
KEGG_REGULATION_OF_ACTIN_CYTOSKELETON	KEGG_THYROID_CANCER	0.538041
KEGG_GLYCOSYLPHOSPHATIDYLINOSITOL_GPI_ANCHOR_BIOSYNTHESIS	KEGG_PATHOGENIC_ESCHERICHIA_COLI_INFECTION	0.537945
KEGG_BASE_EXCISION_REPAIR	KEGG_COLORECTAL_CANCER	0.537527
KEGG_AUTOIMMUNE_THYROID_DISEASE	KEGG_SYSTEMIC_LUPUS_ERYTHEMATOSUS	0.537334
KEGG_MTOR_SIGNALING_PATHWAY	KEGG_NOTCH_SIGNALING_PATHWAY	0.537108
KEGG_PYRIMIDINE_METABOLISM	KEGG_PARKINSONS_DISEASE	0.536948
KEGG_NITROGEN_METABOLISM	KEGG_NEUROACTIVE_LIGAND_RECEPTOR_INTERACTION	0.536883
KEGG_PURINE_METABOLISM	KEGG_CHRONIC_MYELOID_LEUKEMIA	0.536614
KEGG_VIBRIO_CHOLERAE_INFECTION	KEGG_NON_SMALL_CELL_LUNG_CANCER	0.536047
KEGG_LEUKOCYTE_TRANSENDOTHELIAL_MIGRATION	KEGG_ASTHMA	0.535983
KEGG_INOSITOL_PHOSPHATE_METABOLISM	KEGG_GLYCOSYLPHOSPHATIDYLINOSITOL_GPI_ANCHOR_BIOSYNTHESIS	0.535951
KEGG_LEISHMANIA_INFECTION	KEGG_THYROID_CANCER	0.535854
KEGG_ARACHIDONIC_ACID_METABOLISM	KEGG_HEDGEHOG_SIGNALING_PATHWAY	0.535661
KEGG_OTHER_GLYCAN_DEGRADATION	KEGG_MTOR_SIGNALING_PATHWAY	0.535565
KEGG_PRIMARY_BILE_ACID_BIOSYNTHESIS	KEGG_ARACHIDONIC_ACID_METABOLISM	0.535404
KEGG_OTHER_GLYCAN_DEGRADATION	KEGG_ONE_CARBON_POOL_BY_FOLATE	0.535276
KEGG_GLYOXYLATE_AND_DICARBOXYLATE_METABOLISM	KEGG_AMINOACYL_TRNA_BIOSYNTHESIS	0.535276
KEGG_DRUG_METABOLISM_OTHER_ENZYMES	KEGG_AUTOIMMUNE_THYROID_DISEASE	0.535115
KEGG_OTHER_GLYCAN_DEGRADATION	KEGG_LYSOSOME	0.53505
KEGG_WNT_SIGNALING_PATHWAY	KEGG_FOCAL_ADHESION	0.534922
KEGG_AMINOACYL_TRNA_BIOSYNTHESIS	KEGG_MTOR_SIGNALING_PATHWAY	0.534825
KEGG_ALZHEIMERS_DISEASE	KEGG_PARKINSONS_DISEASE	0.534536
KEGG_OXIDATIVE_PHOSPHORYLATION	KEGG_PROPANOATE_METABOLISM	0.534472
KEGG_TIGHT_JUNCTION	KEGG_BASAL_CELL_CARCINOMA	0.53444
KEGG_GLYCOSAMINOGLYCAN_BIOSYNTHESIS_CHONDROITIN_SULFATE	KEGG_SNARE_INTERACTIONS_IN_VESICULAR_TRANSPORT	0.53415
KEGG_CYTOKINE_CYTOKINE_RECEPTOR_INTERACTION	KEGG_HEMATOPOIETIC_CELL_LINEAGE	0.53415
KEGG_DRUG_METABOLISM_OTHER_ENZYMES	KEGG_CYTOSOLIC_DNA_SENSING_PATHWAY	0.533893
KEGG_B_CELL_RECEPTOR_SIGNALING_PATHWAY	KEGG_PATHOGENIC_ESCHERICHIA_COLI_INFECTION	0.533861
KEGG_ASCORBATE_AND_ALDARATE_METABOLISM	KEGG_RETINOL_METABOLISM	0.533829
KEGG_BASE_EXCISION_REPAIR	KEGG_FC_GAMMA_R_MEDIATED_PHAGOCYTOSIS	0.533829
KEGG_INTESTINAL_IMMUNE_NETWORK_FOR_IGA_PRODUCTION	KEGG_ADIPOCYTOKINE_SIGNALING_PATHWAY	0.533829
KEGG_GLYCEROLIPID_METABOLISM	KEGG_CALCIUM_SIGNALING_PATHWAY	0.533571
KEGG_ASCORBATE_AND_ALDARATE_METABOLISM	KEGG_TYROSINE_METABOLISM	0.533539
KEGG_PYRIMIDINE_METABOLISM	KEGG_GLYOXYLATE_AND_DICARBOXYLATE_METABOLISM	0.533507
KEGG_TRYPTOPHAN_METABOLISM	KEGG_RENIN_ANGIOTENSIN_SYSTEM	0.533443
KEGG_LONG_TERM_POTENTIATION	KEGG_RENAL_CELL_CARCINOMA	0.533443
KEGG_BASE_EXCISION_REPAIR	KEGG_THYROID_CANCER	0.533431
KEGG_ERBB_SIGNALING_PATHWAY	KEGG_PHOSPHATIDYLINOSITOL_SIGNALING_SYSTEM	0.533346
KEGG_NOD_LIKE_RECEPTOR_SIGNALING_PATHWAY	KEGG_BLADDER_CANCER	0.533346
KEGG_VALINE_LEUCINE_AND_ISOLEUCINE_DEGRADATION	KEGG_RNA_POLYMERASE	0.533057
KEGG_STARCH_AND_SUCROSE_METABOLISM	KEGG_ARACHIDONIC_ACID_METABOLISM	0.533025
KEGG_NOTCH_SIGNALING_PATHWAY	KEGG_BLADDER_CANCER	0.532992
KEGG_GLYOXYLATE_AND_DICARBOXYLATE_METABOLISM	KEGG_BIOSYNTHESIS_OF_UNSATURATED_FATTY_ACIDS	0.5328
KEGG_CELL_ADHESION_MOLECULES_CAMS	KEGG_HEMATOPOIETIC_CELL_LINEAGE	0.532703
KEGG_PRIMARY_BILE_ACID_BIOSYNTHESIS	KEGG_GLYCEROLIPID_METABOLISM	0.532574
KEGG_T_CELL_RECEPTOR_SIGNALING_PATHWAY	KEGG_FC_EPSILON_RI_SIGNALING_PATHWAY	0.532574
KEGG_SELENOAMINO_ACID_METABOLISM	KEGG_AMINOACYL_TRNA_BIOSYNTHESIS	0.532446
KEGG_GLYCOSPHINGOLIPID_BIOSYNTHESIS_LACTO_AND_NEOLACTO_SERIES	KEGG_TYPE_II_DIABETES_MELLITUS	0.532349
KEGG_ENDOCYTOSIS	KEGG_NON_SMALL_CELL_LUNG_CANCER	0.532349
KEGG_ECM_RECEPTOR_INTERACTION	KEGG_ARRHYTHMOGENIC_RIGHT_VENTRICULAR_CARDIOMYOPATHY_ARVC	0.532189
KEGG_CALCIUM_SIGNALING_PATHWAY	KEGG_TYPE_II_DIABETES_MELLITUS	0.53206
KEGG_GLYCOSPHINGOLIPID_BIOSYNTHESIS_GLOBO_SERIES	KEGG_BLADDER_CANCER	0.531899
KEGG_ENDOCYTOSIS	KEGG_REGULATION_OF_ACTIN_CYTOSKELETON	0.531738
KEGG_STEROID_BIOSYNTHESIS	KEGG_CYSTEINE_AND_METHIONINE_METABOLISM	0.531513
KEGG_PROPANOATE_METABOLISM	KEGG_PARKINSONS_DISEASE	0.531256
KEGG_APOPTOSIS	KEGG_ANTIGEN_PROCESSING_AND_PRESENTATION	0.531127
KEGG_VASOPRESSIN_REGULATED_WATER_REABSORPTION	KEGG_THYROID_CANCER	0.531067
KEGG_VALINE_LEUCINE_AND_ISOLEUCINE_BIOSYNTHESIS	KEGG_THYROID_CANCER	0.530991
KEGG_ANTIGEN_PROCESSING_AND_PRESENTATION	KEGG_PANCREATIC_CANCER	0.530838
KEGG_UBIQUITIN_MEDIATED_PROTEOLYSIS	KEGG_MTOR_SIGNALING_PATHWAY	0.530806
KEGG_ANTIGEN_PROCESSING_AND_PRESENTATION	KEGG_ADIPOCYTOKINE_SIGNALING_PATHWAY	0.530774
KEGG_B_CELL_RECEPTOR_SIGNALING_PATHWAY	KEGG_LEISHMANIA_INFECTION	0.530581
KEGG_GLYCOSAMINOGLYCAN_DEGRADATION	KEGG_THYROID_CANCER	0.530472
KEGG_CELL_CYCLE	KEGG_THYROID_CANCER	0.530356
KEGG_SPLICEOSOME	KEGG_OOCYTE_MEIOSIS	0.530291
KEGG_GLYCOSPHINGOLIPID_BIOSYNTHESIS_GLOBO_SERIES	KEGG_APOPTOSIS	0.530131
KEGG_ABC_TRANSPORTERS	KEGG_NEUROACTIVE_LIGAND_RECEPTOR_INTERACTION	0.530002
KEGG_UBIQUITIN_MEDIATED_PROTEOLYSIS	KEGG_PARKINSONS_DISEASE	0.529873
KEGG_TYROSINE_METABOLISM	KEGG_RENIN_ANGIOTENSIN_SYSTEM	0.529809
KEGG_TERPENOID_BACKBONE_BIOSYNTHESIS	KEGG_NUCLEOTIDE_EXCISION_REPAIR	0.529777
KEGG_FOLATE_BIOSYNTHESIS	KEGG_CALCIUM_SIGNALING_PATHWAY	0.529745
KEGG_CITRATE_CYCLE_TCA_CYCLE	KEGG_UBIQUITIN_MEDIATED_PROTEOLYSIS	0.529713
KEGG_PRIMARY_BILE_ACID_BIOSYNTHESIS	KEGG_COMPLEMENT_AND_COAGULATION_CASCADES	0.529584
KEGG_GLUTATHIONE_METABOLISM	KEGG_RNA_POLYMERASE	0.529423
KEGG_GLYOXYLATE_AND_DICARBOXYLATE_METABOLISM	KEGG_BUTANOATE_METABOLISM	0.529391
KEGG_PENTOSE_PHOSPHATE_PATHWAY	KEGG_GLYOXYLATE_AND_DICARBOXYLATE_METABOLISM	0.52923
KEGG_CELL_CYCLE	KEGG_PROSTATE_CANCER	0.529166
KEGG_DNA_REPLICATION	KEGG_NUCLEOTIDE_EXCISION_REPAIR	0.529041
KEGG_PYRIMIDINE_METABOLISM	KEGG_GLYCOSAMINOGLYCAN_DEGRADATION	0.528941
KEGG_GLYCOSAMINOGLYCAN_BIOSYNTHESIS_CHONDROITIN_SULFATE	KEGG_NOTCH_SIGNALING_PATHWAY	0.528941
KEGG_OTHER_GLYCAN_DEGRADATION	KEGG_NON_HOMOLOGOUS_END_JOINING	0.528684
KEGG_CELL_CYCLE	KEGG_LYSOSOME	0.528523
KEGG_STEROID_HORMONE_BIOSYNTHESIS	KEGG_OLFACTORY_TRANSDUCTION	0.52833
KEGG_PANCREATIC_CANCER	KEGG_ALLOGRAFT_REJECTION	0.528298
KEGG_PENTOSE_PHOSPHATE_PATHWAY	KEGG_AMINO_SUGAR_AND_NUCLEOTIDE_SUGAR_METABOLISM	0.528205
KEGG_ONE_CARBON_POOL_BY_FOLATE	KEGG_PANCREATIC_CANCER	0.528201
KEGG_LYSOSOME	KEGG_ENDOMETRIAL_CANCER	0.528137
KEGG_METABOLISM_OF_XENOBIOTICS_BY_CYTOCHROME_P450	KEGG_FOCAL_ADHESION	0.527912
KEGG_CITRATE_CYCLE_TCA_CYCLE	KEGG_BASE_EXCISION_REPAIR	0.527847
KEGG_PENTOSE_PHOSPHATE_PATHWAY	KEGG_PURINE_METABOLISM	0.527847
KEGG_CITRATE_CYCLE_TCA_CYCLE	KEGG_PYRIMIDINE_METABOLISM	0.527719
KEGG_RIBOSOME	KEGG_GRAFT_VERSUS_HOST_DISEASE	0.52759
KEGG_BETA_ALANINE_METABOLISM	KEGG_TERPENOID_BACKBONE_BIOSYNTHESIS	0.527494
KEGG_GLUTATHIONE_METABOLISM	KEGG_SPLICEOSOME	0.527365
KEGG_STARCH_AND_SUCROSE_METABOLISM	KEGG_CYTOKINE_CYTOKINE_RECEPTOR_INTERACTION	0.527301
KEGG_PYRIMIDINE_METABOLISM	KEGG_BLADDER_CANCER	0.52714
KEGG_GLYCOSAMINOGLYCAN_BIOSYNTHESIS_HEPARAN_SULFATE	KEGG_AMYOTROPHIC_LATERAL_SCLEROSIS_ALS	0.527011
KEGG_MISMATCH_REPAIR	KEGG_LYSOSOME	0.527011
KEGG_GLYCOSAMINOGLYCAN_DEGRADATION	KEGG_BLADDER_CANCER	0.526883
KEGG_FC_EPSILON_RI_SIGNALING_PATHWAY	KEGG_GRAFT_VERSUS_HOST_DISEASE	0.526593
KEGG_BLADDER_CANCER	KEGG_SYSTEMIC_LUPUS_ERYTHEMATOSUS	0.526593
KEGG_DRUG_METABOLISM_OTHER_ENZYMES	KEGG_INTESTINAL_IMMUNE_NETWORK_FOR_IGA_PRODUCTION	0.5264
KEGG_FOCAL_ADHESION	KEGG_MELANOGENESIS	0.5264
KEGG_GLYOXYLATE_AND_DICARBOXYLATE_METABOLISM	KEGG_THYROID_CANCER	0.526228
KEGG_CELL_CYCLE	KEGG_MTOR_SIGNALING_PATHWAY	0.526207
KEGG_PRIMARY_BILE_ACID_BIOSYNTHESIS	KEGG_NITROGEN_METABOLISM	0.526175
KEGG_PRIMARY_BILE_ACID_BIOSYNTHESIS	KEGG_HISTIDINE_METABOLISM	0.525822
KEGG_NUCLEOTIDE_EXCISION_REPAIR	KEGG_ENDOCYTOSIS	0.525789
KEGG_GLUTATHIONE_METABOLISM	KEGG_ONE_CARBON_POOL_BY_FOLATE	0.525661
KEGG_AMINO_SUGAR_AND_NUCLEOTIDE_SUGAR_METABOLISM	KEGG_LEUKOCYTE_TRANSENDOTHELIAL_MIGRATION	0.525275
KEGG_GLYCOSPHINGOLIPID_BIOSYNTHESIS_LACTO_AND_NEOLACTO_SERIES	KEGG_DRUG_METABOLISM_CYTOCHROME_P450	0.525275
KEGG_PENTOSE_PHOSPHATE_PATHWAY	KEGG_OTHER_GLYCAN_DEGRADATION	0.525178
KEGG_GLUTATHIONE_METABOLISM	KEGG_GLYCOSAMINOGLYCAN_DEGRADATION	0.524986
KEGG_REGULATION_OF_ACTIN_CYTOSKELETON	KEGG_CHRONIC_MYELOID_LEUKEMIA	0.524793
KEGG_RIBOSOME	KEGG_ALLOGRAFT_REJECTION	0.524632
KEGG_NON_HOMOLOGOUS_END_JOINING	KEGG_HUNTINGTONS_DISEASE	0.524567
KEGG_MISMATCH_REPAIR	KEGG_P53_SIGNALING_PATHWAY	0.524407
KEGG_UBIQUITIN_MEDIATED_PROTEOLYSIS	KEGG_ALZHEIMERS_DISEASE	0.524117
KEGG_NEUROACTIVE_LIGAND_RECEPTOR_INTERACTION	KEGG_JAK_STAT_SIGNALING_PATHWAY	0.523989
KEGG_FOCAL_ADHESION	KEGG_TIGHT_JUNCTION	0.523892
KEGG_AMINOACYL_TRNA_BIOSYNTHESIS	KEGG_PROSTATE_CANCER	0.523699
KEGG_GLYCINE_SERINE_AND_THREONINE_METABOLISM	KEGG_HISTIDINE_METABOLISM	0.523506
KEGG_LONG_TERM_DEPRESSION	KEGG_PROXIMAL_TUBULE_BICARBONATE_RECLAMATION	0.523313
KEGG_PATHOGENIC_ESCHERICHIA_COLI_INFECTION	KEGG_PANCREATIC_CANCER	0.523281
KEGG_GLYCOSPHINGOLIPID_BIOSYNTHESIS_LACTO_AND_NEOLACTO_SERIES	KEGG_CYTOKINE_CYTOKINE_RECEPTOR_INTERACTION	0.523217
KEGG_LEUKOCYTE_TRANSENDOTHELIAL_MIGRATION	KEGG_NON_SMALL_CELL_LUNG_CANCER	0.523088
KEGG_CARDIAC_MUSCLE_CONTRACTION	KEGG_VIBRIO_CHOLERAE_INFECTION	0.52296
KEGG_SELENOAMINO_ACID_METABOLISM	KEGG_BIOSYNTHESIS_OF_UNSATURATED_FATTY_ACIDS	0.522895
KEGG_GLYCOLYSIS_GLUCONEOGENESIS	KEGG_HUNTINGTONS_DISEASE	0.522606
KEGG_CELL_ADHESION_MOLECULES_CAMS	KEGG_TOLL_LIKE_RECEPTOR_SIGNALING_PATHWAY	0.522477
KEGG_GLYCINE_SERINE_AND_THREONINE_METABOLISM	KEGG_CALCIUM_SIGNALING_PATHWAY	0.522413
KEGG_SNARE_INTERACTIONS_IN_VESICULAR_TRANSPORT	KEGG_B_CELL_RECEPTOR_SIGNALING_PATHWAY	0.522413
KEGG_GLYCOSAMINOGLYCAN_DEGRADATION	KEGG_P53_SIGNALING_PATHWAY	0.522381
KEGG_PYRIMIDINE_METABOLISM	KEGG_SMALL_CELL_LUNG_CANCER	0.522188
KEGG_LYSOSOME	KEGG_SMALL_CELL_LUNG_CANCER	0.522188
KEGG_GALACTOSE_METABOLISM	KEGG_GLYCOSAMINOGLYCAN_DEGRADATION	0.522156
KEGG_VALINE_LEUCINE_AND_ISOLEUCINE_BIOSYNTHESIS	KEGG_TERPENOID_BACKBONE_BIOSYNTHESIS	0.522112
KEGG_RNA_POLYMERASE	KEGG_EPITHELIAL_CELL_SIGNALING_IN_HELICOBACTER_PYLORI_INFECTION	0.521995
KEGG_SELENOAMINO_ACID_METABOLISM	KEGG_THYROID_CANCER	0.521935
KEGG_BIOSYNTHESIS_OF_UNSATURATED_FATTY_ACIDS	KEGG_ALZHEIMERS_DISEASE	0.521931
KEGG_CALCIUM_SIGNALING_PATHWAY	KEGG_MATURITY_ONSET_DIABETES_OF_THE_YOUNG	0.521899
KEGG_PANCREATIC_CANCER	KEGG_SYSTEMIC_LUPUS_ERYTHEMATOSUS	0.521802
KEGG_ERBB_SIGNALING_PATHWAY	KEGG_ENDOCYTOSIS	0.521738
KEGG_VALINE_LEUCINE_AND_ISOLEUCINE_DEGRADATION	KEGG_LYSOSOME	0.521448
KEGG_SPLICEOSOME	KEGG_PROGESTERONE_MEDIATED_OOCYTE_MATURATION	0.521448
KEGG_PPAR_SIGNALING_PATHWAY	KEGG_ECM_RECEPTOR_INTERACTION	0.521448
KEGG_GLUTATHIONE_METABOLISM	KEGG_PROPANOATE_METABOLISM	0.521384
KEGG_SULFUR_METABOLISM	KEGG_PANCREATIC_CANCER	0.521159
KEGG_LEISHMANIA_INFECTION	KEGG_CHRONIC_MYELOID_LEUKEMIA	0.521062
KEGG_AMINO_SUGAR_AND_NUCLEOTIDE_SUGAR_METABOLISM	KEGG_HOMOLOGOUS_RECOMBINATION	0.520484
KEGG_BIOSYNTHESIS_OF_UNSATURATED_FATTY_ACIDS	KEGG_PARKINSONS_DISEASE	0.520484
KEGG_NON_HOMOLOGOUS_END_JOINING	KEGG_THYROID_CANCER	0.520231
KEGG_PROPANOATE_METABOLISM	KEGG_ALZHEIMERS_DISEASE	0.52013
KEGG_PYRUVATE_METABOLISM	KEGG_PROPANOATE_METABOLISM	0.520033
KEGG_BASE_EXCISION_REPAIR	KEGG_PROGESTERONE_MEDIATED_OOCYTE_MATURATION	0.520033
KEGG_AMINOACYL_TRNA_BIOSYNTHESIS	KEGG_NOTCH_SIGNALING_PATHWAY	0.519841
KEGG_GLYCOSYLPHOSPHATIDYLINOSITOL_GPI_ANCHOR_BIOSYNTHESIS	KEGG_FC_GAMMA_R_MEDIATED_PHAGOCYTOSIS	0.519808
KEGG_OXIDATIVE_PHOSPHORYLATION	KEGG_BIOSYNTHESIS_OF_UNSATURATED_FATTY_ACIDS	0.519744
KEGG_GLYOXYLATE_AND_DICARBOXYLATE_METABOLISM	KEGG_LYSOSOME	0.519712
KEGG_RIG_I_LIKE_RECEPTOR_SIGNALING_PATHWAY	KEGG_TYPE_I_DIABETES_MELLITUS	0.519712
KEGG_OTHER_GLYCAN_DEGRADATION	KEGG_GLYCOSAMINOGLYCAN_BIOSYNTHESIS_CHONDROITIN_SULFATE	0.51968
KEGG_UBIQUITIN_MEDIATED_PROTEOLYSIS	KEGG_PEROXISOME	0.519648
KEGG_JAK_STAT_SIGNALING_PATHWAY	KEGG_SYSTEMIC_LUPUS_ERYTHEMATOSUS	0.519551
KEGG_GLYCEROLIPID_METABOLISM	KEGG_LINOLEIC_ACID_METABOLISM	0.51939
KEGG_VEGF_SIGNALING_PATHWAY	KEGG_INSULIN_SIGNALING_PATHWAY	0.519326
KEGG_HOMOLOGOUS_RECOMBINATION	KEGG_UBIQUITIN_MEDIATED_PROTEOLYSIS	0.519101
KEGG_OTHER_GLYCAN_DEGRADATION	KEGG_APOPTOSIS	0.518908
KEGG_INOSITOL_PHOSPHATE_METABOLISM	KEGG_SNARE_INTERACTIONS_IN_VESICULAR_TRANSPORT	0.518683
KEGG_DNA_REPLICATION	KEGG_PROGESTERONE_MEDIATED_OOCYTE_MATURATION	0.518586
KEGG_TGF_BETA_SIGNALING_PATHWAY	KEGG_CELL_ADHESION_MOLECULES_CAMS	0.518522
KEGG_MTOR_SIGNALING_PATHWAY	KEGG_ACUTE_MYELOID_LEUKEMIA	0.518297
KEGG_BASE_EXCISION_REPAIR	KEGG_OOCYTE_MEIOSIS	0.518265
KEGG_T_CELL_RECEPTOR_SIGNALING_PATHWAY	KEGG_NON_SMALL_CELL_LUNG_CANCER	0.518233
KEGG_RIG_I_LIKE_RECEPTOR_SIGNALING_PATHWAY	KEGG_ASTHMA	0.518072
KEGG_DRUG_METABOLISM_OTHER_ENZYMES	KEGG_ASTHMA	0.517975
KEGG_HEMATOPOIETIC_CELL_LINEAGE	KEGG_LEUKOCYTE_TRANSENDOTHELIAL_MIGRATION	0.51775
KEGG_ASCORBATE_AND_ALDARATE_METABOLISM	KEGG_COMPLEMENT_AND_COAGULATION_CASCADES	0.517718
KEGG_GLYCOSPHINGOLIPID_BIOSYNTHESIS_GANGLIO_SERIES	KEGG_SNARE_INTERACTIONS_IN_VESICULAR_TRANSPORT	0.517626
KEGG_GLYCEROLIPID_METABOLISM	KEGG_CYTOKINE_CYTOKINE_RECEPTOR_INTERACTION	0.517557
KEGG_NICOTINATE_AND_NICOTINAMIDE_METABOLISM	KEGG_SMALL_CELL_LUNG_CANCER	0.517525
KEGG_ABC_TRANSPORTERS	KEGG_CYTOKINE_CYTOKINE_RECEPTOR_INTERACTION	0.517493
KEGG_RNA_DEGRADATION	KEGG_EPITHELIAL_CELL_SIGNALING_IN_HELICOBACTER_PYLORI_INFECTION	0.517429
KEGG_STEROID_BIOSYNTHESIS	KEGG_PROPANOATE_METABOLISM	0.517397
KEGG_VALINE_LEUCINE_AND_ISOLEUCINE_BIOSYNTHESIS	KEGG_PROPANOATE_METABOLISM	0.517369
KEGG_CITRATE_CYCLE_TCA_CYCLE	KEGG_ENDOCYTOSIS	0.517139
KEGG_CYTOSOLIC_DNA_SENSING_PATHWAY	KEGG_VIRAL_MYOCARDITIS	0.517043
KEGG_ASCORBATE_AND_ALDARATE_METABOLISM	KEGG_PRIMARY_BILE_ACID_BIOSYNTHESIS	0.516946
KEGG_VALINE_LEUCINE_AND_ISOLEUCINE_DEGRADATION	KEGG_NUCLEOTIDE_EXCISION_REPAIR	0.516625
KEGG_ANTIGEN_PROCESSING_AND_PRESENTATION	KEGG_RIG_I_LIKE_RECEPTOR_SIGNALING_PATHWAY	0.516593
KEGG_GLUTATHIONE_METABOLISM	KEGG_NOTCH_SIGNALING_PATHWAY	0.516239
KEGG_GLYCOLYSIS_GLUCONEOGENESIS	KEGG_ALANINE_ASPARTATE_AND_GLUTAMATE_METABOLISM	0.515905
KEGG_NON_HOMOLOGOUS_END_JOINING	KEGG_PROSTATE_CANCER	0.515853
KEGG_ADIPOCYTOKINE_SIGNALING_PATHWAY	KEGG_AUTOIMMUNE_THYROID_DISEASE	0.515564
KEGG_VALINE_LEUCINE_AND_ISOLEUCINE_DEGRADATION	KEGG_AMINOACYL_TRNA_BIOSYNTHESIS	0.515467
KEGG_CELL_CYCLE	KEGG_PATHOGENIC_ESCHERICHIA_COLI_INFECTION	0.515371
KEGG_CITRATE_CYCLE_TCA_CYCLE	KEGG_BUTANOATE_METABOLISM	0.515339
KEGG_AMINO_SUGAR_AND_NUCLEOTIDE_SUGAR_METABOLISM	KEGG_VIBRIO_CHOLERAE_INFECTION	0.515339
KEGG_ONE_CARBON_POOL_BY_FOLATE	KEGG_PANTOTHENATE_AND_COA_BIOSYNTHESIS	0.515274
KEGG_UBIQUITIN_MEDIATED_PROTEOLYSIS	KEGG_VIBRIO_CHOLERAE_INFECTION	0.515242
KEGG_SNARE_INTERACTIONS_IN_VESICULAR_TRANSPORT	KEGG_NON_SMALL_CELL_LUNG_CANCER	0.515081
KEGG_STEROID_BIOSYNTHESIS	KEGG_GLYOXYLATE_AND_DICARBOXYLATE_METABOLISM	0.514985
KEGG_PURINE_METABOLISM	KEGG_N_GLYCAN_BIOSYNTHESIS	0.51486
KEGG_VALINE_LEUCINE_AND_ISOLEUCINE_DEGRADATION	KEGG_OTHER_GLYCAN_DEGRADATION	0.514792
KEGG_PENTOSE_AND_GLUCURONATE_INTERCONVERSIONS	KEGG_TRYPTOPHAN_METABOLISM	0.514695
KEGG_FATTY_ACID_METABOLISM	KEGG_OTHER_GLYCAN_DEGRADATION	0.514599
KEGG_GLYCOSAMINOGLYCAN_DEGRADATION	KEGG_DNA_REPLICATION	0.514535
KEGG_GLYCOSPHINGOLIPID_BIOSYNTHESIS_GLOBO_SERIES	KEGG_NICOTINATE_AND_NICOTINAMIDE_METABOLISM	0.51447
KEGG_GLYCINE_SERINE_AND_THREONINE_METABOLISM	KEGG_VASCULAR_SMOOTH_MUSCLE_CONTRACTION	0.514342
KEGG_MISMATCH_REPAIR	KEGG_SNARE_INTERACTIONS_IN_VESICULAR_TRANSPORT	0.51431
KEGG_PRION_DISEASES	KEGG_BLADDER_CANCER	0.514117
KEGG_NATURAL_KILLER_CELL_MEDIATED_CYTOTOXICITY	KEGG_LEISHMANIA_INFECTION	0.514085
KEGG_CELL_ADHESION_MOLECULES_CAMS	KEGG_PATHWAYS_IN_CANCER	0.513956
KEGG_FC_EPSILON_RI_SIGNALING_PATHWAY	KEGG_ALLOGRAFT_REJECTION	0.513956
KEGG_PENTOSE_PHOSPHATE_PATHWAY	KEGG_RNA_DEGRADATION	0.513892
KEGG_ADHERENS_JUNCTION	KEGG_PROSTATE_CANCER	0.513892
KEGG_TYPE_I_DIABETES_MELLITUS	KEGG_SYSTEMIC_LUPUS_ERYTHEMATOSUS	0.513892
KEGG_OXIDATIVE_PHOSPHORYLATION	KEGG_PYRIMIDINE_METABOLISM	0.513827
KEGG_PATHWAYS_IN_CANCER	KEGG_VIRAL_MYOCARDITIS	0.513827
KEGG_TERPENOID_BACKBONE_BIOSYNTHESIS	KEGG_ALZHEIMERS_DISEASE	0.513795
KEGG_CYSTEINE_AND_METHIONINE_METABOLISM	KEGG_GLYCOSYLPHOSPHATIDYLINOSITOL_GPI_ANCHOR_BIOSYNTHESIS	0.513634
KEGG_SULFUR_METABOLISM	KEGG_CHRONIC_MYELOID_LEUKEMIA	0.513538
KEGG_AMINOACYL_TRNA_BIOSYNTHESIS	KEGG_ACUTE_MYELOID_LEUKEMIA	0.513345
KEGG_PENTOSE_AND_GLUCURONATE_INTERCONVERSIONS	KEGG_SYSTEMIC_LUPUS_ERYTHEMATOSUS	0.513152
KEGG_DRUG_METABOLISM_CYTOCHROME_P450	KEGG_FOCAL_ADHESION	0.513056
KEGG_NON_HOMOLOGOUS_END_JOINING	KEGG_CHRONIC_MYELOID_LEUKEMIA	0.513056
KEGG_GNRH_SIGNALING_PATHWAY	KEGG_MELANOGENESIS	0.513023
KEGG_PENTOSE_PHOSPHATE_PATHWAY	KEGG_PORPHYRIN_AND_CHLOROPHYLL_METABOLISM	0.512991
KEGG_GLYOXYLATE_AND_DICARBOXYLATE_METABOLISM	KEGG_VIBRIO_CHOLERAE_INFECTION	0.512991
KEGG_PYRUVATE_METABOLISM	KEGG_VIBRIO_CHOLERAE_INFECTION	0.512895
KEGG_RETINOL_METABOLISM	KEGG_FOCAL_ADHESION	0.512702
KEGG_PROTEASOME	KEGG_ACUTE_MYELOID_LEUKEMIA	0.512637
KEGG_OTHER_GLYCAN_DEGRADATION	KEGG_BASE_EXCISION_REPAIR	0.512541
KEGG_APOPTOSIS	KEGG_PRIMARY_IMMUNODEFICIENCY	0.512541
KEGG_AMINO_SUGAR_AND_NUCLEOTIDE_SUGAR_METABOLISM	KEGG_SMALL_CELL_LUNG_CANCER	0.51238
KEGG_GLYCOSYLPHOSPHATIDYLINOSITOL_GPI_ANCHOR_BIOSYNTHESIS	KEGG_PEROXISOME	0.512284
KEGG_LYSOSOME	KEGG_ADHERENS_JUNCTION	0.512219
KEGG_ALPHA_LINOLENIC_ACID_METABOLISM	KEGG_RENIN_ANGIOTENSIN_SYSTEM	0.512187
KEGG_GLYCOSPHINGOLIPID_BIOSYNTHESIS_GLOBO_SERIES	KEGG_SMALL_CELL_LUNG_CANCER	0.512091
KEGG_ALPHA_LINOLENIC_ACID_METABOLISM	KEGG_DILATED_CARDIOMYOPATHY	0.512059
KEGG_ALZHEIMERS_DISEASE	KEGG_RENAL_CELL_CARCINOMA	0.511866
KEGG_ARACHIDONIC_ACID_METABOLISM	KEGG_ARRHYTHMOGENIC_RIGHT_VENTRICULAR_CARDIOMYOPATHY_ARVC	0.511801
KEGG_NOTCH_SIGNALING_PATHWAY	KEGG_ENDOMETRIAL_CANCER	0.511705
KEGG_ASCORBATE_AND_ALDARATE_METABOLISM	KEGG_TASTE_TRANSDUCTION	0.511576
KEGG_GLYCEROLIPID_METABOLISM	KEGG_METABOLISM_OF_XENOBIOTICS_BY_CYTOCHROME_P450	0.51148
KEGG_VALINE_LEUCINE_AND_ISOLEUCINE_DEGRADATION	KEGG_PROTEASOME	0.511416
KEGG_DRUG_METABOLISM_CYTOCHROME_P450	KEGG_ARRHYTHMOGENIC_RIGHT_VENTRICULAR_CARDIOMYOPATHY_ARVC	0.51119
KEGG_OTHER_GLYCAN_DEGRADATION	KEGG_AMINOACYL_TRNA_BIOSYNTHESIS	0.511062
KEGG_ONE_CARBON_POOL_BY_FOLATE	KEGG_P53_SIGNALING_PATHWAY	0.511062
KEGG_APOPTOSIS	KEGG_B_CELL_RECEPTOR_SIGNALING_PATHWAY	0.510997
KEGG_RNA_POLYMERASE	KEGG_ENDOMETRIAL_CANCER	0.510901
KEGG_ARACHIDONIC_ACID_METABOLISM	KEGG_FOCAL_ADHESION	0.510869
KEGG_LINOLEIC_ACID_METABOLISM	KEGG_PPAR_SIGNALING_PATHWAY	0.510708
KEGG_LEISHMANIA_INFECTION	KEGG_SMALL_CELL_LUNG_CANCER	0.510579
KEGG_ARACHIDONIC_ACID_METABOLISM	KEGG_CELL_ADHESION_MOLECULES_CAMS	0.510451
KEGG_VASCULAR_SMOOTH_MUSCLE_CONTRACTION	KEGG_TIGHT_JUNCTION	0.510419
KEGG_SELENOAMINO_ACID_METABOLISM	KEGG_ENDOCYTOSIS	0.510258
KEGG_GLYCOSYLPHOSPHATIDYLINOSITOL_GPI_ANCHOR_BIOSYNTHESIS	KEGG_PARKINSONS_DISEASE	0.510161
KEGG_FOLATE_BIOSYNTHESIS	KEGG_GAP_JUNCTION	0.510097
KEGG_EPITHELIAL_CELL_SIGNALING_IN_HELICOBACTER_PYLORI_INFECTION	KEGG_GLIOMA	0.510097
KEGG_DRUG_METABOLISM_OTHER_ENZYMES	KEGG_RENIN_ANGIOTENSIN_SYSTEM	0.510001
KEGG_TAURINE_AND_HYPOTAURINE_METABOLISM	KEGG_GLYCOSAMINOGLYCAN_BIOSYNTHESIS_HEPARAN_SULFATE	0.509615
KEGG_PRION_DISEASES	KEGG_PATHWAYS_IN_CANCER	0.509422
KEGG_SMALL_CELL_LUNG_CANCER	KEGG_GRAFT_VERSUS_HOST_DISEASE	0.509358
KEGG_CITRATE_CYCLE_TCA_CYCLE	KEGG_FATTY_ACID_METABOLISM	0.509293
KEGG_PRIMARY_BILE_ACID_BIOSYNTHESIS	KEGG_NEUROACTIVE_LIGAND_RECEPTOR_INTERACTION	0.509197
KEGG_BETA_ALANINE_METABOLISM	KEGG_BIOSYNTHESIS_OF_UNSATURATED_FATTY_ACIDS	0.509132
KEGG_LEISHMANIA_INFECTION	KEGG_PROSTATE_CANCER	0.5091
KEGG_GLYCOSAMINOGLYCAN_BIOSYNTHESIS_HEPARAN_SULFATE	KEGG_FOLATE_BIOSYNTHESIS	0.50865
KEGG_REGULATION_OF_ACTIN_CYTOSKELETON	KEGG_SMALL_CELL_LUNG_CANCER	0.508618
KEGG_GLYCOLYSIS_GLUCONEOGENESIS	KEGG_GLUTATHIONE_METABOLISM	0.508489
KEGG_SNARE_INTERACTIONS_IN_VESICULAR_TRANSPORT	KEGG_PANCREATIC_CANCER	0.508489
KEGG_BASE_EXCISION_REPAIR	KEGG_PANCREATIC_CANCER	0.508361
KEGG_VALINE_LEUCINE_AND_ISOLEUCINE_BIOSYNTHESIS	KEGG_HOMOLOGOUS_RECOMBINATION	0.508333
KEGG_THYROID_CANCER	KEGG_VIRAL_MYOCARDITIS	0.508296
KEGG_VASOPRESSIN_REGULATED_WATER_REABSORPTION	KEGG_GLIOMA	0.508168
KEGG_GLYCOSAMINOGLYCAN_BIOSYNTHESIS_CHONDROITIN_SULFATE	KEGG_LYSOSOME	0.508103
KEGG_P53_SIGNALING_PATHWAY	KEGG_LEISHMANIA_INFECTION	0.508039
KEGG_ARGININE_AND_PROLINE_METABOLISM	KEGG_VASCULAR_SMOOTH_MUSCLE_CONTRACTION	0.507846
KEGG_VASCULAR_SMOOTH_MUSCLE_CONTRACTION	KEGG_HYPERTROPHIC_CARDIOMYOPATHY_HCM	0.507846
KEGG_TGF_BETA_SIGNALING_PATHWAY	KEGG_ARRHYTHMOGENIC_RIGHT_VENTRICULAR_CARDIOMYOPATHY_ARVC	0.507814
KEGG_RIBOSOME	KEGG_BASAL_TRANSCRIPTION_FACTORS	0.507685
KEGG_GLYCOSAMINOGLYCAN_BIOSYNTHESIS_CHONDROITIN_SULFATE	KEGG_ENDOCYTOSIS	0.507653
KEGG_ENDOCYTOSIS	KEGG_GLIOMA	0.507653
KEGG_GLUTATHIONE_METABOLISM	KEGG_RIBOSOME	0.507621
KEGG_RNA_POLYMERASE	KEGG_NON_SMALL_CELL_LUNG_CANCER	0.507621
KEGG_VALINE_LEUCINE_AND_ISOLEUCINE_DEGRADATION	KEGG_THYROID_CANCER	0.507593
KEGG_DNA_REPLICATION	KEGG_SNARE_INTERACTIONS_IN_VESICULAR_TRANSPORT	0.507525
KEGG_GLYCOSPHINGOLIPID_BIOSYNTHESIS_LACTO_AND_NEOLACTO_SERIES	KEGG_HEDGEHOG_SIGNALING_PATHWAY	0.507364
KEGG_OOCYTE_MEIOSIS	KEGG_ENDOMETRIAL_CANCER	0.507139
KEGG_PRIMARY_BILE_ACID_BIOSYNTHESIS	KEGG_ECM_RECEPTOR_INTERACTION	0.507074
KEGG_VALINE_LEUCINE_AND_ISOLEUCINE_BIOSYNTHESIS	KEGG_LYSOSOME	0.506757
KEGG_GALACTOSE_METABOLISM	KEGG_DRUG_METABOLISM_OTHER_ENZYMES	0.506753
KEGG_ETHER_LIPID_METABOLISM	KEGG_RETINOL_METABOLISM	0.506753
KEGG_ACUTE_MYELOID_LEUKEMIA	KEGG_ALLOGRAFT_REJECTION	0.506721
KEGG_CITRATE_CYCLE_TCA_CYCLE	KEGG_NUCLEOTIDE_EXCISION_REPAIR	0.506689
KEGG_TYROSINE_METABOLISM	KEGG_ECM_RECEPTOR_INTERACTION	0.506689
KEGG_AXON_GUIDANCE	KEGG_CIRCADIAN_RHYTHM_MAMMAL	0.506656
KEGG_PURINE_METABOLISM	KEGG_GLYOXYLATE_AND_DICARBOXYLATE_METABOLISM	0.506612
KEGG_ANTIGEN_PROCESSING_AND_PRESENTATION	KEGG_T_CELL_RECEPTOR_SIGNALING_PATHWAY	0.506463
KEGG_T_CELL_RECEPTOR_SIGNALING_PATHWAY	KEGG_GRAFT_VERSUS_HOST_DISEASE	0.506399
KEGG_APOPTOSIS	KEGG_ASTHMA	0.506303
KEGG_OTHER_GLYCAN_DEGRADATION	KEGG_UBIQUITIN_MEDIATED_PROTEOLYSIS	0.50611
KEGG_METABOLISM_OF_XENOBIOTICS_BY_CYTOCHROME_P450	KEGG_NEUROACTIVE_LIGAND_RECEPTOR_INTERACTION	0.505981
KEGG_ETHER_LIPID_METABOLISM	KEGG_ADIPOCYTOKINE_SIGNALING_PATHWAY	0.505917
KEGG_RIBOFLAVIN_METABOLISM	KEGG_VIBRIO_CHOLERAE_INFECTION	0.505917
KEGG_AMINO_SUGAR_AND_NUCLEOTIDE_SUGAR_METABOLISM	KEGG_P53_SIGNALING_PATHWAY	0.50582
KEGG_ANTIGEN_PROCESSING_AND_PRESENTATION	KEGG_FC_EPSILON_RI_SIGNALING_PATHWAY	0.505788
KEGG_LYSOSOME	KEGG_BLADDER_CANCER	0.505499
KEGG_GLYCOSAMINOGLYCAN_DEGRADATION	KEGG_PEROXISOME	0.505467
KEGG_PRIMARY_BILE_ACID_BIOSYNTHESIS	KEGG_LINOLEIC_ACID_METABOLISM	0.50537
KEGG_FRUCTOSE_AND_MANNOSE_METABOLISM	KEGG_GLYOXYLATE_AND_DICARBOXYLATE_METABOLISM	0.505358
KEGG_NATURAL_KILLER_CELL_MEDIATED_CYTOTOXICITY	KEGG_ALLOGRAFT_REJECTION	0.505338
KEGG_ALDOSTERONE_REGULATED_SODIUM_REABSORPTION	KEGG_AMYOTROPHIC_LATERAL_SCLEROSIS_ALS	0.505306
KEGG_WNT_SIGNALING_PATHWAY	KEGG_GAP_JUNCTION	0.505209
KEGG_ASCORBATE_AND_ALDARATE_METABOLISM	KEGG_HYPERTROPHIC_CARDIOMYOPATHY_HCM	0.504823
KEGG_PURINE_METABOLISM	KEGG_THYROID_CANCER	0.504767
KEGG_TERPENOID_BACKBONE_BIOSYNTHESIS	KEGG_UBIQUITIN_MEDIATED_PROTEOLYSIS	0.504373
KEGG_JAK_STAT_SIGNALING_PATHWAY	KEGG_TASTE_TRANSDUCTION	0.504341
KEGG_GLYCOSPHINGOLIPID_BIOSYNTHESIS_GLOBO_SERIES	KEGG_PROSTATE_CANCER	0.504309
KEGG_N_GLYCAN_BIOSYNTHESIS	KEGG_GLYCOSYLPHOSPHATIDYLINOSITOL_GPI_ANCHOR_BIOSYNTHESIS	0.504277
KEGG_MISMATCH_REPAIR	KEGG_OOCYTE_MEIOSIS	0.504277
KEGG_TGF_BETA_SIGNALING_PATHWAY	KEGG_MELANOMA	0.504212
KEGG_CHEMOKINE_SIGNALING_PATHWAY	KEGG_NOD_LIKE_RECEPTOR_SIGNALING_PATHWAY	0.50418
KEGG_LINOLEIC_ACID_METABOLISM	KEGG_TGF_BETA_SIGNALING_PATHWAY	0.504084
KEGG_MTOR_SIGNALING_PATHWAY	KEGG_NON_SMALL_CELL_LUNG_CANCER	0.504052
KEGG_SELENOAMINO_ACID_METABOLISM	KEGG_SNARE_INTERACTIONS_IN_VESICULAR_TRANSPORT	0.503859
KEGG_METABOLISM_OF_XENOBIOTICS_BY_CYTOCHROME_P450	KEGG_DILATED_CARDIOMYOPATHY	0.503762
KEGG_PYRIMIDINE_METABOLISM	KEGG_NON_SMALL_CELL_LUNG_CANCER	0.503698
KEGG_CYSTEINE_AND_METHIONINE_METABOLISM	KEGG_PROTEASOME	0.503698
KEGG_SPLICEOSOME	KEGG_SMALL_CELL_LUNG_CANCER	0.503376
KEGG_GLUTATHIONE_METABOLISM	KEGG_NUCLEOTIDE_EXCISION_REPAIR	0.50328
KEGG_NEUROACTIVE_LIGAND_RECEPTOR_INTERACTION	KEGG_VASCULAR_SMOOTH_MUSCLE_CONTRACTION	0.50328
KEGG_PRIMARY_BILE_ACID_BIOSYNTHESIS	KEGG_METABOLISM_OF_XENOBIOTICS_BY_CYTOCHROME_P450	0.503248
KEGG_PENTOSE_PHOSPHATE_PATHWAY	KEGG_N_GLYCAN_BIOSYNTHESIS	0.503216
KEGG_AMINO_SUGAR_AND_NUCLEOTIDE_SUGAR_METABOLISM	KEGG_HUNTINGTONS_DISEASE	0.503119
KEGG_TERPENOID_BACKBONE_BIOSYNTHESIS	KEGG_HUNTINGTONS_DISEASE	0.50283
KEGG_PENTOSE_PHOSPHATE_PATHWAY	KEGG_THYROID_CANCER	0.502818
KEGG_CIRCADIAN_RHYTHM_MAMMAL	KEGG_LONG_TERM_DEPRESSION	0.502733
KEGG_PENTOSE_PHOSPHATE_PATHWAY	KEGG_CARDIAC_MUSCLE_CONTRACTION	0.502412
KEGG_OXIDATIVE_PHOSPHORYLATION	KEGG_GLYCOSYLPHOSPHATIDYLINOSITOL_GPI_ANCHOR_BIOSYNTHESIS	0.502412
KEGG_RETINOL_METABOLISM	KEGG_MELANOMA	0.502347
KEGG_RETINOL_METABOLISM	KEGG_TGF_BETA_SIGNALING_PATHWAY	0.502251
KEGG_ENDOCYTOSIS	KEGG_MTOR_SIGNALING_PATHWAY	0.502251
KEGG_OXIDATIVE_PHOSPHORYLATION	KEGG_UBIQUITIN_MEDIATED_PROTEOLYSIS	0.502187
KEGG_GLYCOSAMINOGLYCAN_BIOSYNTHESIS_CHONDROITIN_SULFATE	KEGG_COLORECTAL_CANCER	0.502187
KEGG_SPLICEOSOME	KEGG_B_CELL_RECEPTOR_SIGNALING_PATHWAY	0.502122
KEGG_ERBB_SIGNALING_PATHWAY	KEGG_PATHOGENIC_ESCHERICHIA_COLI_INFECTION	0.502026
KEGG_GLYCOSPHINGOLIPID_BIOSYNTHESIS_GLOBO_SERIES	KEGG_VIRAL_MYOCARDITIS	0.501704
KEGG_NOD_LIKE_RECEPTOR_SIGNALING_PATHWAY	KEGG_PANCREATIC_CANCER	0.501672
KEGG_PROTEIN_EXPORT	KEGG_PARKINSONS_DISEASE	0.501479
KEGG_GLYCOLYSIS_GLUCONEOGENESIS	KEGG_BIOSYNTHESIS_OF_UNSATURATED_FATTY_ACIDS	0.501351
KEGG_AMINO_SUGAR_AND_NUCLEOTIDE_SUGAR_METABOLISM	KEGG_EPITHELIAL_CELL_SIGNALING_IN_HELICOBACTER_PYLORI_INFECTION	0.501351
KEGG_GLYCOSAMINOGLYCAN_BIOSYNTHESIS_CHONDROITIN_SULFATE	KEGG_EPITHELIAL_CELL_SIGNALING_IN_HELICOBACTER_PYLORI_INFECTION	0.501158
KEGG_AXON_GUIDANCE	KEGG_AMYOTROPHIC_LATERAL_SCLEROSIS_ALS	0.500997
KEGG_MAPK_SIGNALING_PATHWAY	KEGG_REGULATION_OF_ACTIN_CYTOSKELETON	0.500965
KEGG_APOPTOSIS	KEGG_CYTOSOLIC_DNA_SENSING_PATHWAY	0.500965
KEGG_PRIMARY_BILE_ACID_BIOSYNTHESIS	KEGG_ARGININE_AND_PROLINE_METABOLISM	0.500933
KEGG_PENTOSE_PHOSPHATE_PATHWAY	KEGG_PROTEIN_EXPORT	0.5009
KEGG_PYRIMIDINE_METABOLISM	KEGG_ENDOCYTOSIS	0.5009
KEGG_CYSTEINE_AND_METHIONINE_METABOLISM	KEGG_AMINOACYL_TRNA_BIOSYNTHESIS	0.500868
KEGG_CARDIAC_MUSCLE_CONTRACTION	KEGG_VASOPRESSIN_REGULATED_WATER_REABSORPTION	0.500804
KEGG_NOTCH_SIGNALING_PATHWAY	KEGG_PATHOGENIC_ESCHERICHIA_COLI_INFECTION	0.50074
KEGG_PYRIMIDINE_METABOLISM	KEGG_MTOR_SIGNALING_PATHWAY	0.500643
KEGG_TYROSINE_METABOLISM	KEGG_ARACHIDONIC_ACID_METABOLISM	0.500643
KEGG_BUTANOATE_METABOLISM	KEGG_ALZHEIMERS_DISEASE	0.500611
KEGG_OTHER_GLYCAN_DEGRADATION	KEGG_GLYCOSAMINOGLYCAN_DEGRADATION	0.500579
KEGG_NEUROTROPHIN_SIGNALING_PATHWAY	KEGG_COLORECTAL_CANCER	0.500551
KEGG_DRUG_METABOLISM_CYTOCHROME_P450	KEGG_TGF_BETA_SIGNALING_PATHWAY	0.500547
KEGG_TYROSINE_METABOLISM	KEGG_COMPLEMENT_AND_COAGULATION_CASCADES	0.500482
KEGG_GAP_JUNCTION	KEGG_LONG_TERM_POTENTIATION	0.500482
KEGG_TGF_BETA_SIGNALING_PATHWAY	KEGG_BASAL_CELL_CARCINOMA	0.500225
KEGG_APOPTOSIS	KEGG_NATURAL_KILLER_CELL_MEDIATED_CYTOTOXICITY	0.500064
KEGG_FRUCTOSE_AND_MANNOSE_METABOLISM	KEGG_EPITHELIAL_CELL_SIGNALING_IN_HELICOBACTER_PYLORI_INFECTION	0.499924
KEGG_CYSTEINE_AND_METHIONINE_METABOLISM	KEGG_SNARE_INTERACTIONS_IN_VESICULAR_TRANSPORT	0.499839
KEGG_VALINE_LEUCINE_AND_ISOLEUCINE_DEGRADATION	KEGG_N_GLYCAN_BIOSYNTHESIS	0.499614
KEGG_PROTEIN_EXPORT	KEGG_FC_GAMMA_R_MEDIATED_PHAGOCYTOSIS	0.499614
KEGG_FC_GAMMA_R_MEDIATED_PHAGOCYTOSIS	KEGG_ALZHEIMERS_DISEASE	0.499518
KEGG_P53_SIGNALING_PATHWAY	KEGG_SYSTEMIC_LUPUS_ERYTHEMATOSUS	0.499453
KEGG_PROPANOATE_METABOLISM	KEGG_BUTANOATE_METABOLISM	0.499132
KEGG_PENTOSE_PHOSPHATE_PATHWAY	KEGG_MISMATCH_REPAIR	0.499035
KEGG_VALINE_LEUCINE_AND_ISOLEUCINE_BIOSYNTHESIS	KEGG_OTHER_GLYCAN_DEGRADATION	0.499007
KEGG_GLYCOSAMINOGLYCAN_DEGRADATION	KEGG_PANTOTHENATE_AND_COA_BIOSYNTHESIS	0.499003
KEGG_DNA_REPLICATION	KEGG_SMALL_CELL_LUNG_CANCER	0.498714
KEGG_ASCORBATE_AND_ALDARATE_METABOLISM	KEGG_RENIN_ANGIOTENSIN_SYSTEM	0.498489
KEGG_ARACHIDONIC_ACID_METABOLISM	KEGG_AUTOIMMUNE_THYROID_DISEASE	0.498392
KEGG_CELL_CYCLE	KEGG_P53_SIGNALING_PATHWAY	0.498264
KEGG_MAPK_SIGNALING_PATHWAY	KEGG_NATURAL_KILLER_CELL_MEDIATED_CYTOTOXICITY	0.498006
KEGG_BLADDER_CANCER	KEGG_GRAFT_VERSUS_HOST_DISEASE	0.498006
KEGG_BASE_EXCISION_REPAIR	KEGG_PROSTATE_CANCER	0.497685
KEGG_PROTEASOME	KEGG_PROGESTERONE_MEDIATED_OOCYTE_MATURATION	0.497653
KEGG_PROTEIN_EXPORT	KEGG_MTOR_SIGNALING_PATHWAY	0.49762
KEGG_VIBRIO_CHOLERAE_INFECTION	KEGG_ACUTE_MYELOID_LEUKEMIA	0.497588
KEGG_ONE_CARBON_POOL_BY_FOLATE	KEGG_LYSOSOME	0.49717
KEGG_CITRATE_CYCLE_TCA_CYCLE	KEGG_GLYCOSYLPHOSPHATIDYLINOSITOL_GPI_ANCHOR_BIOSYNTHESIS	0.497042
KEGG_VALINE_LEUCINE_AND_ISOLEUCINE_BIOSYNTHESIS	KEGG_BASAL_TRANSCRIPTION_FACTORS	0.496981
KEGG_NOD_LIKE_RECEPTOR_SIGNALING_PATHWAY	KEGG_FC_EPSILON_RI_SIGNALING_PATHWAY	0.496945
KEGG_AMINO_SUGAR_AND_NUCLEOTIDE_SUGAR_METABOLISM	KEGG_LEISHMANIA_INFECTION	0.496881
KEGG_TIGHT_JUNCTION	KEGG_DILATED_CARDIOMYOPATHY	0.496804
KEGG_PROTEIN_EXPORT	KEGG_ENDOMETRIAL_CANCER	0.496752
KEGG_ADHERENS_JUNCTION	KEGG_BLADDER_CANCER	0.49672
KEGG_CYTOKINE_CYTOKINE_RECEPTOR_INTERACTION	KEGG_OLFACTORY_TRANSDUCTION	0.496431
KEGG_GLYCOSAMINOGLYCAN_DEGRADATION	KEGG_NICOTINATE_AND_NICOTINAMIDE_METABOLISM	0.496302
KEGG_ADHERENS_JUNCTION	KEGG_PRION_DISEASES	0.496141
KEGG_RNA_DEGRADATION	KEGG_PEROXISOME	0.496077
KEGG_CITRATE_CYCLE_TCA_CYCLE	KEGG_OTHER_GLYCAN_DEGRADATION	0.496045
KEGG_VALINE_LEUCINE_AND_ISOLEUCINE_BIOSYNTHESIS	KEGG_ONE_CARBON_POOL_BY_FOLATE	0.495968
KEGG_ABC_TRANSPORTERS	KEGG_HYPERTROPHIC_CARDIOMYOPATHY_HCM	0.49582
KEGG_DNA_REPLICATION	KEGG_BLADDER_CANCER	0.495402
KEGG_CELL_ADHESION_MOLECULES_CAMS	KEGG_JAK_STAT_SIGNALING_PATHWAY	0.495241
KEGG_ANTIGEN_PROCESSING_AND_PRESENTATION	KEGG_ACUTE_MYELOID_LEUKEMIA	0.495016
KEGG_GLYCOSPHINGOLIPID_BIOSYNTHESIS_GLOBO_SERIES	KEGG_LEUKOCYTE_TRANSENDOTHELIAL_MIGRATION	0.494984
KEGG_NUCLEOTIDE_EXCISION_REPAIR	KEGG_MTOR_SIGNALING_PATHWAY	0.494919
KEGG_SULFUR_METABOLISM	KEGG_MTOR_SIGNALING_PATHWAY	0.494791
KEGG_T_CELL_RECEPTOR_SIGNALING_PATHWAY	KEGG_INTESTINAL_IMMUNE_NETWORK_FOR_IGA_PRODUCTION	0.494791
KEGG_COMPLEMENT_AND_COAGULATION_CASCADES	KEGG_BASAL_CELL_CARCINOMA	0.494662
KEGG_ERBB_SIGNALING_PATHWAY	KEGG_VASOPRESSIN_REGULATED_WATER_REABSORPTION	0.494501
KEGG_TOLL_LIKE_RECEPTOR_SIGNALING_PATHWAY	KEGG_T_CELL_RECEPTOR_SIGNALING_PATHWAY	0.494469
KEGG_PENTOSE_PHOSPHATE_PATHWAY	KEGG_GLUTATHIONE_METABOLISM	0.494437
KEGG_TERPENOID_BACKBONE_BIOSYNTHESIS	KEGG_PARKINSONS_DISEASE	0.494083
KEGG_GLYCEROLIPID_METABOLISM	KEGG_TYPE_II_DIABETES_MELLITUS	0.494019
KEGG_EPITHELIAL_CELL_SIGNALING_IN_HELICOBACTER_PYLORI_INFECTION	KEGG_ACUTE_MYELOID_LEUKEMIA	0.494019
KEGG_VALINE_LEUCINE_AND_ISOLEUCINE_BIOSYNTHESIS	KEGG_SELENOAMINO_ACID_METABOLISM	0.493975
KEGG_GALACTOSE_METABOLISM	KEGG_GLUTATHIONE_METABOLISM	0.493922
KEGG_OXIDATIVE_PHOSPHORYLATION	KEGG_GLUTATHIONE_METABOLISM	0.49389
KEGG_OXIDATIVE_PHOSPHORYLATION	KEGG_FC_GAMMA_R_MEDIATED_PHAGOCYTOSIS	0.493762
KEGG_N_GLYCAN_BIOSYNTHESIS	KEGG_GLYCOSPHINGOLIPID_BIOSYNTHESIS_GLOBO_SERIES	0.493633
KEGG_T_CELL_RECEPTOR_SIGNALING_PATHWAY	KEGG_TYPE_I_DIABETES_MELLITUS	0.49344
KEGG_CELL_CYCLE	KEGG_PEROXISOME	0.493408
KEGG_APOPTOSIS	KEGG_NON_SMALL_CELL_LUNG_CANCER	0.493408
KEGG_OTHER_GLYCAN_DEGRADATION	KEGG_FC_GAMMA_R_MEDIATED_PHAGOCYTOSIS	0.493344
KEGG_NON_HOMOLOGOUS_END_JOINING	KEGG_NOTCH_SIGNALING_PATHWAY	0.493344
KEGG_SELENOAMINO_ACID_METABOLISM	KEGG_GLYCOSYLPHOSPHATIDYLINOSITOL_GPI_ANCHOR_BIOSYNTHESIS	0.493311
KEGG_FOLATE_BIOSYNTHESIS	KEGG_AMYOTROPHIC_LATERAL_SCLEROSIS_ALS	0.493311
KEGG_LYSOSOME	KEGG_MTOR_SIGNALING_PATHWAY	0.493311
KEGG_VALINE_LEUCINE_AND_ISOLEUCINE_BIOSYNTHESIS	KEGG_VASOPRESSIN_REGULATED_WATER_REABSORPTION	0.493299
KEGG_SPLICEOSOME	KEGG_PARKINSONS_DISEASE	0.493183
KEGG_NITROGEN_METABOLISM	KEGG_AXON_GUIDANCE	0.493151
KEGG_CYTOKINE_CYTOKINE_RECEPTOR_INTERACTION	KEGG_SYSTEMIC_LUPUS_ERYTHEMATOSUS	0.492668
KEGG_PEROXISOME	KEGG_NON_SMALL_CELL_LUNG_CANCER	0.492668
KEGG_VASCULAR_SMOOTH_MUSCLE_CONTRACTION	KEGG_LONG_TERM_DEPRESSION	0.492604
KEGG_PHOSPHATIDYLINOSITOL_SIGNALING_SYSTEM	KEGG_AMYOTROPHIC_LATERAL_SCLEROSIS_ALS	0.492475
KEGG_GLYCOSPHINGOLIPID_BIOSYNTHESIS_GLOBO_SERIES	KEGG_PANCREATIC_CANCER	0.492282
KEGG_CHEMOKINE_SIGNALING_PATHWAY	KEGG_RIG_I_LIKE_RECEPTOR_SIGNALING_PATHWAY	0.492282
KEGG_REGULATION_OF_ACTIN_CYTOSKELETON	KEGG_GRAFT_VERSUS_HOST_DISEASE	0.49225
KEGG_NON_HOMOLOGOUS_END_JOINING	KEGG_LYSOSOME	0.492057
KEGG_NUCLEOTIDE_EXCISION_REPAIR	KEGG_PANCREATIC_CANCER	0.4918
KEGG_BIOSYNTHESIS_OF_UNSATURATED_FATTY_ACIDS	KEGG_HUNTINGTONS_DISEASE	0.491768
KEGG_JAK_STAT_SIGNALING_PATHWAY	KEGG_PRIMARY_IMMUNODEFICIENCY	0.491768
KEGG_N_GLYCAN_BIOSYNTHESIS	KEGG_ADHERENS_JUNCTION	0.491704
KEGG_STEROID_HORMONE_BIOSYNTHESIS	KEGG_HISTIDINE_METABOLISM	0.491639
KEGG_ALPHA_LINOLENIC_ACID_METABOLISM	KEGG_ECM_RECEPTOR_INTERACTION	0.491607
KEGG_BETA_ALANINE_METABOLISM	KEGG_PEROXISOME	0.491511
KEGG_ANTIGEN_PROCESSING_AND_PRESENTATION	KEGG_JAK_STAT_SIGNALING_PATHWAY	0.491479
KEGG_UBIQUITIN_MEDIATED_PROTEOLYSIS	KEGG_PANCREATIC_CANCER	0.49135
KEGG_TYPE_I_DIABETES_MELLITUS	KEGG_PANCREATIC_CANCER	0.491125
KEGG_PROPANOATE_METABOLISM	KEGG_HUNTINGTONS_DISEASE	0.490803
KEGG_PYRIMIDINE_METABOLISM	KEGG_ALZHEIMERS_DISEASE	0.490771
KEGG_MAPK_SIGNALING_PATHWAY	KEGG_LEUKOCYTE_TRANSENDOTHELIAL_MIGRATION	0.490739
KEGG_GLYCOSAMINOGLYCAN_DEGRADATION	KEGG_TYPE_I_DIABETES_MELLITUS	0.490224
KEGG_GLYCEROLIPID_METABOLISM	KEGG_DILATED_CARDIOMYOPATHY	0.490224
KEGG_SPLICEOSOME	KEGG_NON_SMALL_CELL_LUNG_CANCER	0.490192
KEGG_OXIDATIVE_PHOSPHORYLATION	KEGG_TERPENOID_BACKBONE_BIOSYNTHESIS	0.49016
KEGG_GLYCEROLIPID_METABOLISM	KEGG_HYPERTROPHIC_CARDIOMYOPATHY_HCM	0.489806
KEGG_MAPK_SIGNALING_PATHWAY	KEGG_CELL_ADHESION_MOLECULES_CAMS	0.48973
KEGG_NATURAL_KILLER_CELL_MEDIATED_CYTOTOXICITY	KEGG_ADIPOCYTOKINE_SIGNALING_PATHWAY	0.489646
KEGG_GLYCOSPHINGOLIPID_BIOSYNTHESIS_GANGLIO_SERIES	KEGG_VIBRIO_CHOLERAE_INFECTION	0.489633
KEGG_MISMATCH_REPAIR	KEGG_SMALL_CELL_LUNG_CANCER	0.489613
KEGG_REGULATION_OF_ACTIN_CYTOSKELETON	KEGG_LEISHMANIA_INFECTION	0.489356
KEGG_ETHER_LIPID_METABOLISM	KEGG_TGF_BETA_SIGNALING_PATHWAY	0.489131
KEGG_SELENOAMINO_ACID_METABOLISM	KEGG_PROTEIN_EXPORT	0.488745
KEGG_N_GLYCAN_BIOSYNTHESIS	KEGG_APOPTOSIS	0.488713
KEGG_LINOLEIC_ACID_METABOLISM	KEGG_MELANOMA	0.488713
KEGG_PROTEIN_EXPORT	KEGG_HOMOLOGOUS_RECOMBINATION	0.488617
KEGG_NON_HOMOLOGOUS_END_JOINING	KEGG_PROGESTERONE_MEDIATED_OOCYTE_MATURATION	0.488584
KEGG_INTESTINAL_IMMUNE_NETWORK_FOR_IGA_PRODUCTION	KEGG_PANCREATIC_CANCER	0.488488
KEGG_AMINO_SUGAR_AND_NUCLEOTIDE_SUGAR_METABOLISM	KEGG_COLORECTAL_CANCER	0.488359
KEGG_SELENOAMINO_ACID_METABOLISM	KEGG_OTHER_GLYCAN_DEGRADATION	0.488295
KEGG_AMINO_SUGAR_AND_NUCLEOTIDE_SUGAR_METABOLISM	KEGG_GLYOXYLATE_AND_DICARBOXYLATE_METABOLISM	0.488295
KEGG_ONE_CARBON_POOL_BY_FOLATE	KEGG_NOTCH_SIGNALING_PATHWAY	0.488231
KEGG_AMINOACYL_TRNA_BIOSYNTHESIS	KEGG_BASAL_TRANSCRIPTION_FACTORS	0.488199
KEGG_GLYCOSAMINOGLYCAN_BIOSYNTHESIS_CHONDROITIN_SULFATE	KEGG_THYROID_CANCER	0.48817
KEGG_VASCULAR_SMOOTH_MUSCLE_CONTRACTION	KEGG_ALDOSTERONE_REGULATED_SODIUM_REABSORPTION	0.488134
KEGG_ARACHIDONIC_ACID_METABOLISM	KEGG_GLYCOSPHINGOLIPID_BIOSYNTHESIS_LACTO_AND_NEOLACTO_SERIES	0.488038
KEGG_OXIDATIVE_PHOSPHORYLATION	KEGG_PROTEIN_EXPORT	0.487941
KEGG_MISMATCH_REPAIR	KEGG_PATHOGENIC_ESCHERICHIA_COLI_INFECTION	0.487941
KEGG_ECM_RECEPTOR_INTERACTION	KEGG_OLFACTORY_TRANSDUCTION	0.487909
KEGG_WNT_SIGNALING_PATHWAY	KEGG_ADHERENS_JUNCTION	0.487845
KEGG_GLYCEROLIPID_METABOLISM	KEGG_GLYCOSPHINGOLIPID_BIOSYNTHESIS_LACTO_AND_NEOLACTO_SERIES	0.487781
KEGG_PURINE_METABOLISM	KEGG_VIBRIO_CHOLERAE_INFECTION	0.487652
KEGG_ADIPOCYTOKINE_SIGNALING_PATHWAY	KEGG_SYSTEMIC_LUPUS_ERYTHEMATOSUS	0.48733
KEGG_GLUTATHIONE_METABOLISM	KEGG_BUTANOATE_METABOLISM	0.487266
KEGG_AUTOIMMUNE_THYROID_DISEASE	KEGG_GRAFT_VERSUS_HOST_DISEASE	0.487125
KEGG_JAK_STAT_SIGNALING_PATHWAY	KEGG_ASTHMA	0.487105
KEGG_CHEMOKINE_SIGNALING_PATHWAY	KEGG_FC_EPSILON_RI_SIGNALING_PATHWAY	0.487009
KEGG_GLYCOLYSIS_GLUCONEOGENESIS	KEGG_STEROID_BIOSYNTHESIS	0.486816
KEGG_GLYCOSYLPHOSPHATIDYLINOSITOL_GPI_ANCHOR_BIOSYNTHESIS	KEGG_ALZHEIMERS_DISEASE	0.486816
KEGG_OXIDATIVE_PHOSPHORYLATION	KEGG_THYROID_CANCER	0.486723
KEGG_GLYCOSYLPHOSPHATIDYLINOSITOL_GPI_ANCHOR_BIOSYNTHESIS	KEGG_ENDOMETRIAL_CANCER	0.486719
KEGG_DRUG_METABOLISM_CYTOCHROME_P450	KEGG_MATURITY_ONSET_DIABETES_OF_THE_YOUNG	0.486719
KEGG_PANTOTHENATE_AND_COA_BIOSYNTHESIS	KEGG_P53_SIGNALING_PATHWAY	0.486591
KEGG_SNARE_INTERACTIONS_IN_VESICULAR_TRANSPORT	KEGG_MTOR_SIGNALING_PATHWAY	0.486526
KEGG_FATTY_ACID_METABOLISM	KEGG_GLYOXYLATE_AND_DICARBOXYLATE_METABOLISM	0.486398
KEGG_JAK_STAT_SIGNALING_PATHWAY	KEGG_MATURITY_ONSET_DIABETES_OF_THE_YOUNG	0.486269
KEGG_OXIDATIVE_PHOSPHORYLATION	KEGG_LYSOSOME	0.486237
KEGG_INTESTINAL_IMMUNE_NETWORK_FOR_IGA_PRODUCTION	KEGG_BLADDER_CANCER	0.486173
KEGG_PURINE_METABOLISM	KEGG_RENAL_CELL_CARCINOMA	0.486096
KEGG_PENTOSE_PHOSPHATE_PATHWAY	KEGG_VALINE_LEUCINE_AND_ISOLEUCINE_DEGRADATION	0.486012
KEGG_DNA_REPLICATION	KEGG_COLORECTAL_CANCER	0.485819
KEGG_PENTOSE_AND_GLUCURONATE_INTERCONVERSIONS	KEGG_GLYCEROLIPID_METABOLISM	0.485787
KEGG_STARCH_AND_SUCROSE_METABOLISM	KEGG_GLYCEROLIPID_METABOLISM	0.485658
KEGG_SNARE_INTERACTIONS_IN_VESICULAR_TRANSPORT	KEGG_GLIOMA	0.485497
KEGG_WNT_SIGNALING_PATHWAY	KEGG_TIGHT_JUNCTION	0.485369
KEGG_B_CELL_RECEPTOR_SIGNALING_PATHWAY	KEGG_THYROID_CANCER	0.485305
KEGG_PENTOSE_AND_GLUCURONATE_INTERCONVERSIONS	KEGG_INTESTINAL_IMMUNE_NETWORK_FOR_IGA_PRODUCTION	0.48524
KEGG_SPLICEOSOME	KEGG_VIBRIO_CHOLERAE_INFECTION	0.48524
KEGG_PANTOTHENATE_AND_COA_BIOSYNTHESIS	KEGG_PROTEIN_EXPORT	0.485176
KEGG_NICOTINATE_AND_NICOTINAMIDE_METABOLISM	KEGG_PANTOTHENATE_AND_COA_BIOSYNTHESIS	0.485015
KEGG_RNA_POLYMERASE	KEGG_OOCYTE_MEIOSIS	0.484983
KEGG_SELENOAMINO_ACID_METABOLISM	KEGG_PROTEASOME	0.484951
KEGG_REGULATION_OF_ACTIN_CYTOSKELETON	KEGG_EPITHELIAL_CELL_SIGNALING_IN_HELICOBACTER_PYLORI_INFECTION	0.484854
KEGG_RIG_I_LIKE_RECEPTOR_SIGNALING_PATHWAY	KEGG_ALLOGRAFT_REJECTION	0.484822
KEGG_PRIMARY_BILE_ACID_BIOSYNTHESIS	KEGG_HYPERTROPHIC_CARDIOMYOPATHY_HCM	0.48479
KEGG_HISTIDINE_METABOLISM	KEGG_COMPLEMENT_AND_COAGULATION_CASCADES	0.48479
KEGG_OTHER_GLYCAN_DEGRADATION	KEGG_HUNTINGTONS_DISEASE	0.484533
KEGG_PARKINSONS_DISEASE	KEGG_THYROID_CANCER	0.484472
KEGG_T_CELL_RECEPTOR_SIGNALING_PATHWAY	KEGG_B_CELL_RECEPTOR_SIGNALING_PATHWAY	0.484468
KEGG_CITRATE_CYCLE_TCA_CYCLE	KEGG_PATHOGENIC_ESCHERICHIA_COLI_INFECTION	0.484404
KEGG_LEUKOCYTE_TRANSENDOTHELIAL_MIGRATION	KEGG_PRION_DISEASES	0.48434
KEGG_CITRATE_CYCLE_TCA_CYCLE	KEGG_EPITHELIAL_CELL_SIGNALING_IN_HELICOBACTER_PYLORI_INFECTION	0.484308
KEGG_GLUTATHIONE_METABOLISM	KEGG_HUNTINGTONS_DISEASE	0.484276
KEGG_GLYCOLYSIS_GLUCONEOGENESIS	KEGG_PEROXISOME	0.484147
KEGG_TYROSINE_METABOLISM	KEGG_HYPERTROPHIC_CARDIOMYOPATHY_HCM	0.484115
KEGG_AMINOACYL_TRNA_BIOSYNTHESIS	KEGG_NON_SMALL_CELL_LUNG_CANCER	0.484018
KEGG_PPAR_SIGNALING_PATHWAY	KEGG_AXON_GUIDANCE	0.483986
KEGG_BASE_EXCISION_REPAIR	KEGG_ENDOCYTOSIS	0.483986
KEGG_APOPTOSIS	KEGG_AUTOIMMUNE_THYROID_DISEASE	0.483793
KEGG_GLYCOSAMINOGLYCAN_DEGRADATION	KEGG_B_CELL_RECEPTOR_SIGNALING_PATHWAY	0.483761
KEGG_PPAR_SIGNALING_PATHWAY	KEGG_HYPERTROPHIC_CARDIOMYOPATHY_HCM	0.483761
KEGG_CHRONIC_MYELOID_LEUKEMIA	KEGG_ACUTE_MYELOID_LEUKEMIA	0.483729
KEGG_VALINE_LEUCINE_AND_ISOLEUCINE_BIOSYNTHESIS	KEGG_NOTCH_SIGNALING_PATHWAY	0.483122
KEGG_OLFACTORY_TRANSDUCTION	KEGG_DILATED_CARDIOMYOPATHY	0.483086
KEGG_FRUCTOSE_AND_MANNOSE_METABOLISM	KEGG_PYRUVATE_METABOLISM	0.483057
KEGG_ECM_RECEPTOR_INTERACTION	KEGG_TASTE_TRANSDUCTION	0.482861
KEGG_GLYCOSYLPHOSPHATIDYLINOSITOL_GPI_ANCHOR_BIOSYNTHESIS	KEGG_GLYCOSPHINGOLIPID_BIOSYNTHESIS_GANGLIO_SERIES	0.482768
KEGG_B_CELL_RECEPTOR_SIGNALING_PATHWAY	KEGG_ASTHMA	0.482539
KEGG_GLYCOSAMINOGLYCAN_DEGRADATION	KEGG_NOD_LIKE_RECEPTOR_SIGNALING_PATHWAY	0.482314
KEGG_PROTEASOME	KEGG_HOMOLOGOUS_RECOMBINATION	0.482185
KEGG_NOD_LIKE_RECEPTOR_SIGNALING_PATHWAY	KEGG_COLORECTAL_CANCER	0.482121
KEGG_NUCLEOTIDE_EXCISION_REPAIR	KEGG_VASOPRESSIN_REGULATED_WATER_REABSORPTION	0.482057
KEGG_FATTY_ACID_METABOLISM	KEGG_AMINO_SUGAR_AND_NUCLEOTIDE_SUGAR_METABOLISM	0.482025
KEGG_PRION_DISEASES	KEGG_MELANOMA	0.481992
KEGG_ANTIGEN_PROCESSING_AND_PRESENTATION	KEGG_TYPE_I_DIABETES_MELLITUS	0.481928
KEGG_ETHER_LIPID_METABOLISM	KEGG_JAK_STAT_SIGNALING_PATHWAY	0.481896
KEGG_ASCORBATE_AND_ALDARATE_METABOLISM	KEGG_ABC_TRANSPORTERS	0.481832
KEGG_OTHER_GLYCAN_DEGRADATION	KEGG_GLYCOSYLPHOSPHATIDYLINOSITOL_GPI_ANCHOR_BIOSYNTHESIS	0.481832
KEGG_GLYCOSPHINGOLIPID_BIOSYNTHESIS_GANGLIO_SERIES	KEGG_VASOPRESSIN_REGULATED_WATER_REABSORPTION	0.481771
KEGG_FC_GAMMA_R_MEDIATED_PHAGOCYTOSIS	KEGG_PARKINSONS_DISEASE	0.481671
KEGG_STEROID_BIOSYNTHESIS	KEGG_BUTANOATE_METABOLISM	0.481639
KEGG_HEMATOPOIETIC_CELL_LINEAGE	KEGG_ADIPOCYTOKINE_SIGNALING_PATHWAY	0.481478
KEGG_RETINOL_METABOLISM	KEGG_JAK_STAT_SIGNALING_PATHWAY	0.481349
KEGG_BASE_EXCISION_REPAIR	KEGG_ENDOMETRIAL_CANCER	0.481285
KEGG_GLUTATHIONE_METABOLISM	KEGG_P53_SIGNALING_PATHWAY	0.481028
KEGG_VIBRIO_CHOLERAE_INFECTION	KEGG_GLIOMA	0.480963
KEGG_RIG_I_LIKE_RECEPTOR_SIGNALING_PATHWAY	KEGG_GRAFT_VERSUS_HOST_DISEASE	0.480867
KEGG_ADIPOCYTOKINE_SIGNALING_PATHWAY	KEGG_ALLOGRAFT_REJECTION	0.480835
KEGG_ABC_TRANSPORTERS	KEGG_DILATED_CARDIOMYOPATHY	0.480642
KEGG_VALINE_LEUCINE_AND_ISOLEUCINE_BIOSYNTHESIS	KEGG_GLYCOSYLPHOSPHATIDYLINOSITOL_GPI_ANCHOR_BIOSYNTHESIS	0.48063
KEGG_METABOLISM_OF_XENOBIOTICS_BY_CYTOCHROME_P450	KEGG_DRUG_METABOLISM_CYTOCHROME_P450	0.480578
KEGG_NEUROTROPHIN_SIGNALING_PATHWAY	KEGG_VASOPRESSIN_REGULATED_WATER_REABSORPTION	0.480417
KEGG_PENTOSE_PHOSPHATE_PATHWAY	KEGG_TERPENOID_BACKBONE_BIOSYNTHESIS	0.480352
KEGG_B_CELL_RECEPTOR_SIGNALING_PATHWAY	KEGG_NON_SMALL_CELL_LUNG_CANCER	0.480352
KEGG_ALZHEIMERS_DISEASE	KEGG_AMYOTROPHIC_LATERAL_SCLEROSIS_ALS	0.48032
KEGG_PURINE_METABOLISM	KEGG_TERPENOID_BACKBONE_BIOSYNTHESIS	0.480067
KEGG_GLYCOSAMINOGLYCAN_DEGRADATION	KEGG_ASTHMA	0.47987
KEGG_N_GLYCAN_BIOSYNTHESIS	KEGG_NOD_LIKE_RECEPTOR_SIGNALING_PATHWAY	0.479838
KEGG_NOTCH_SIGNALING_PATHWAY	KEGG_EPITHELIAL_CELL_SIGNALING_IN_HELICOBACTER_PYLORI_INFECTION	0.479806
KEGG_PENTOSE_PHOSPHATE_PATHWAY	KEGG_CELL_CYCLE	0.479774
KEGG_PROTEASOME	KEGG_RENAL_CELL_CARCINOMA	0.479452
KEGG_BASE_EXCISION_REPAIR	KEGG_EPITHELIAL_CELL_SIGNALING_IN_HELICOBACTER_PYLORI_INFECTION	0.479452
KEGG_ASCORBATE_AND_ALDARATE_METABOLISM	KEGG_PPAR_SIGNALING_PATHWAY	0.479323
KEGG_PORPHYRIN_AND_CHLOROPHYLL_METABOLISM	KEGG_BLADDER_CANCER	0.479002
KEGG_CELL_ADHESION_MOLECULES_CAMS	KEGG_ADIPOCYTOKINE_SIGNALING_PATHWAY	0.47897
KEGG_NEUROACTIVE_LIGAND_RECEPTOR_INTERACTION	KEGG_ECM_RECEPTOR_INTERACTION	0.478873
KEGG_WNT_SIGNALING_PATHWAY	KEGG_TGF_BETA_SIGNALING_PATHWAY	0.478809
KEGG_PURINE_METABOLISM	KEGG_HUNTINGTONS_DISEASE	0.47868
KEGG_TYROSINE_METABOLISM	KEGG_TRYPTOPHAN_METABOLISM	0.47868
KEGG_FC_GAMMA_R_MEDIATED_PHAGOCYTOSIS	KEGG_ENDOMETRIAL_CANCER	0.478648
KEGG_DNA_REPLICATION	KEGG_HUNTINGTONS_DISEASE	0.478584
KEGG_PRIMARY_BILE_ACID_BIOSYNTHESIS	KEGG_ARRHYTHMOGENIC_RIGHT_VENTRICULAR_CARDIOMYOPATHY_ARVC	0.478552
KEGG_LEISHMANIA_INFECTION	KEGG_NON_SMALL_CELL_LUNG_CANCER	0.47852
KEGG_TYROSINE_METABOLISM	KEGG_ABC_TRANSPORTERS	0.478166
KEGG_INTESTINAL_IMMUNE_NETWORK_FOR_IGA_PRODUCTION	KEGG_SMALL_CELL_LUNG_CANCER	0.478101
KEGG_TYROSINE_METABOLISM	KEGG_METABOLISM_OF_XENOBIOTICS_BY_CYTOCHROME_P450	0.478005
KEGG_ONE_CARBON_POOL_BY_FOLATE	KEGG_SMALL_CELL_LUNG_CANCER	0.478005
KEGG_PENTOSE_PHOSPHATE_PATHWAY	KEGG_CYSTEINE_AND_METHIONINE_METABOLISM	0.477876
KEGG_VALINE_LEUCINE_AND_ISOLEUCINE_DEGRADATION	KEGG_PANTOTHENATE_AND_COA_BIOSYNTHESIS	0.47778
KEGG_ETHER_LIPID_METABOLISM	KEGG_BLADDER_CANCER	0.477748
KEGG_SMALL_CELL_LUNG_CANCER	KEGG_SYSTEMIC_LUPUS_ERYTHEMATOSUS	0.477683
KEGG_FRUCTOSE_AND_MANNOSE_METABOLISM	KEGG_CYSTEINE_AND_METHIONINE_METABOLISM	0.477543
KEGG_AMINO_SUGAR_AND_NUCLEOTIDE_SUGAR_METABOLISM	KEGG_PANTOTHENATE_AND_COA_BIOSYNTHESIS	0.477458
KEGG_INSULIN_SIGNALING_PATHWAY	KEGG_VIBRIO_CHOLERAE_INFECTION	0.477458
KEGG_BUTANOATE_METABOLISM	KEGG_PARKINSONS_DISEASE	0.477362
KEGG_TYROSINE_METABOLISM	KEGG_STARCH_AND_SUCROSE_METABOLISM	0.47733
KEGG_ETHER_LIPID_METABOLISM	KEGG_SYSTEMIC_LUPUS_ERYTHEMATOSUS	0.477233
KEGG_INOSITOL_PHOSPHATE_METABOLISM	KEGG_VIBRIO_CHOLERAE_INFECTION	0.47704
KEGG_VALINE_LEUCINE_AND_ISOLEUCINE_DEGRADATION	KEGG_GLYCOSYLPHOSPHATIDYLINOSITOL_GPI_ANCHOR_BIOSYNTHESIS	0.476944
KEGG_ALPHA_LINOLENIC_ACID_METABOLISM	KEGG_FOCAL_ADHESION	0.476912
KEGG_OXIDATIVE_PHOSPHORYLATION	KEGG_BUTANOATE_METABOLISM	0.476654
KEGG_GLUTATHIONE_METABOLISM	KEGG_MISMATCH_REPAIR	0.476558
KEGG_TOLL_LIKE_RECEPTOR_SIGNALING_PATHWAY	KEGG_MATURITY_ONSET_DIABETES_OF_THE_YOUNG	0.476429
KEGG_PRION_DISEASES	KEGG_LEISHMANIA_INFECTION	0.476333
KEGG_PYRIMIDINE_METABOLISM	KEGG_ENDOMETRIAL_CANCER	0.476269
KEGG_UBIQUITIN_MEDIATED_PROTEOLYSIS	KEGG_NEUROTROPHIN_SIGNALING_PATHWAY	0.47614
KEGG_ARGININE_AND_PROLINE_METABOLISM	KEGG_LONG_TERM_DEPRESSION	0.475979
KEGG_VASCULAR_SMOOTH_MUSCLE_CONTRACTION	KEGG_TASTE_TRANSDUCTION	0.475754
KEGG_HOMOLOGOUS_RECOMBINATION	KEGG_PROGESTERONE_MEDIATED_OOCYTE_MATURATION	0.475658
KEGG_ANTIGEN_PROCESSING_AND_PRESENTATION	KEGG_SMALL_CELL_LUNG_CANCER	0.475658
KEGG_METABOLISM_OF_XENOBIOTICS_BY_CYTOCHROME_P450	KEGG_OLFACTORY_TRANSDUCTION	0.475625
KEGG_GLUTATHIONE_METABOLISM	KEGG_PARKINSONS_DISEASE	0.475368
KEGG_RETINOL_METABOLISM	KEGG_ARRHYTHMOGENIC_RIGHT_VENTRICULAR_CARDIOMYOPATHY_ARVC	0.475272
KEGG_T_CELL_RECEPTOR_SIGNALING_PATHWAY	KEGG_SYSTEMIC_LUPUS_ERYTHEMATOSUS	0.475272
KEGG_COMPLEMENT_AND_COAGULATION_CASCADES	KEGG_TASTE_TRANSDUCTION	0.474982
KEGG_COLORECTAL_CANCER	KEGG_PROSTATE_CANCER	0.474982
KEGG_VASCULAR_SMOOTH_MUSCLE_CONTRACTION	KEGG_WNT_SIGNALING_PATHWAY	0.474918
KEGG_N_GLYCAN_BIOSYNTHESIS	KEGG_B_CELL_RECEPTOR_SIGNALING_PATHWAY	0.474886
KEGG_APOPTOSIS	KEGG_NOD_LIKE_RECEPTOR_SIGNALING_PATHWAY	0.474854
KEGG_GLYCINE_SERINE_AND_THREONINE_METABOLISM	KEGG_LONG_TERM_DEPRESSION	0.474789
KEGG_CHEMOKINE_SIGNALING_PATHWAY	KEGG_CYTOSOLIC_DNA_SENSING_PATHWAY	0.474757
KEGG_HUNTINGTONS_DISEASE	KEGG_ENDOMETRIAL_CANCER	0.474661
KEGG_PURINE_METABOLISM	KEGG_ACUTE_MYELOID_LEUKEMIA	0.474632
KEGG_UBIQUITIN_MEDIATED_PROTEOLYSIS	KEGG_NON_SMALL_CELL_LUNG_CANCER	0.474564
KEGG_CYTOKINE_CYTOKINE_RECEPTOR_INTERACTION	KEGG_ARRHYTHMOGENIC_RIGHT_VENTRICULAR_CARDIOMYOPATHY_ARVC	0.474532
KEGG_PPAR_SIGNALING_PATHWAY	KEGG_OLFACTORY_TRANSDUCTION	0.474307
KEGG_ARACHIDONIC_ACID_METABOLISM	KEGG_LINOLEIC_ACID_METABOLISM	0.473953
KEGG_DRUG_METABOLISM_OTHER_ENZYMES	KEGG_JAK_STAT_SIGNALING_PATHWAY	0.473953
KEGG_NEUROACTIVE_LIGAND_RECEPTOR_INTERACTION	KEGG_ALDOSTERONE_REGULATED_SODIUM_REABSORPTION	0.473889
KEGG_STARCH_AND_SUCROSE_METABOLISM	KEGG_LINOLEIC_ACID_METABOLISM	0.473696
KEGG_CHRONIC_MYELOID_LEUKEMIA	KEGG_GRAFT_VERSUS_HOST_DISEASE	0.473696
KEGG_DNA_REPLICATION	KEGG_PATHOGENIC_ESCHERICHIA_COLI_INFECTION	0.4736
KEGG_P53_SIGNALING_PATHWAY	KEGG_CHRONIC_MYELOID_LEUKEMIA	0.473503
KEGG_WNT_SIGNALING_PATHWAY	KEGG_ALDOSTERONE_REGULATED_SODIUM_REABSORPTION	0.473407
KEGG_LONG_TERM_POTENTIATION	KEGG_VASOPRESSIN_REGULATED_WATER_REABSORPTION	0.473342
KEGG_METABOLISM_OF_XENOBIOTICS_BY_CYTOCHROME_P450	KEGG_MELANOMA	0.473246
KEGG_MTOR_SIGNALING_PATHWAY	KEGG_GLIOMA	0.473214
KEGG_GNRH_SIGNALING_PATHWAY	KEGG_ALDOSTERONE_REGULATED_SODIUM_REABSORPTION	0.473117
KEGG_NATURAL_KILLER_CELL_MEDIATED_CYTOTOXICITY	KEGG_GRAFT_VERSUS_HOST_DISEASE	0.473105
KEGG_RIBOFLAVIN_METABOLISM	KEGG_SNARE_INTERACTIONS_IN_VESICULAR_TRANSPORT	0.472989
KEGG_NICOTINATE_AND_NICOTINAMIDE_METABOLISM	KEGG_RIBOSOME	0.472989
KEGG_CELL_ADHESION_MOLECULES_CAMS	KEGG_PRION_DISEASES	0.472956
KEGG_PROTEIN_EXPORT	KEGG_VIBRIO_CHOLERAE_INFECTION	0.472924
KEGG_RIBOSOME	KEGG_INTESTINAL_IMMUNE_NETWORK_FOR_IGA_PRODUCTION	0.472796
KEGG_ARGININE_AND_PROLINE_METABOLISM	KEGG_GAP_JUNCTION	0.472667
KEGG_ENDOCYTOSIS	KEGG_PEROXISOME	0.472667
KEGG_P53_SIGNALING_PATHWAY	KEGG_VIRAL_MYOCARDITIS	0.472635
KEGG_ALANINE_ASPARTATE_AND_GLUTAMATE_METABOLISM	KEGG_AMYOTROPHIC_LATERAL_SCLEROSIS_ALS	0.47259
KEGG_NICOTINATE_AND_NICOTINAMIDE_METABOLISM	KEGG_BLADDER_CANCER	0.472571
KEGG_PURINE_METABOLISM	KEGG_EPITHELIAL_CELL_SIGNALING_IN_HELICOBACTER_PYLORI_INFECTION	0.47251
KEGG_CITRATE_CYCLE_TCA_CYCLE	KEGG_RIBOFLAVIN_METABOLISM	0.472474
KEGG_TYROSINE_METABOLISM	KEGG_LIMONENE_AND_PINENE_DEGRADATION	0.472313
KEGG_ADIPOCYTOKINE_SIGNALING_PATHWAY	KEGG_GRAFT_VERSUS_HOST_DISEASE	0.472281
KEGG_GLYOXYLATE_AND_DICARBOXYLATE_METABOLISM	KEGG_PROTEIN_EXPORT	0.472249
KEGG_TYROSINE_METABOLISM	KEGG_RETINOL_METABOLISM	0.472185
KEGG_FRUCTOSE_AND_MANNOSE_METABOLISM	KEGG_SNARE_INTERACTIONS_IN_VESICULAR_TRANSPORT	0.472172
KEGG_PHENYLALANINE_METABOLISM	KEGG_BUTANOATE_METABOLISM	0.472024
KEGG_GLYCOSYLPHOSPHATIDYLINOSITOL_GPI_ANCHOR_BIOSYNTHESIS	KEGG_NOTCH_SIGNALING_PATHWAY	0.471863
KEGG_PRIMARY_BILE_ACID_BIOSYNTHESIS	KEGG_TYROSINE_METABOLISM	0.471799
KEGG_ERBB_SIGNALING_PATHWAY	KEGG_EPITHELIAL_CELL_SIGNALING_IN_HELICOBACTER_PYLORI_INFECTION	0.471702
KEGG_LINOLEIC_ACID_METABOLISM	KEGG_TOLL_LIKE_RECEPTOR_SIGNALING_PATHWAY	0.471606
KEGG_OOCYTE_MEIOSIS	KEGG_VASOPRESSIN_REGULATED_WATER_REABSORPTION	0.471574
KEGG_PRIMARY_BILE_ACID_BIOSYNTHESIS	KEGG_DILATED_CARDIOMYOPATHY	0.471542
KEGG_FATTY_ACID_METABOLISM	KEGG_VALINE_LEUCINE_AND_ISOLEUCINE_BIOSYNTHESIS	0.471529
KEGG_PURINE_METABOLISM	KEGG_FC_GAMMA_R_MEDIATED_PHAGOCYTOSIS	0.471529
KEGG_AMINO_SUGAR_AND_NUCLEOTIDE_SUGAR_METABOLISM	KEGG_REGULATION_OF_ACTIN_CYTOSKELETON	0.471445
KEGG_GLYOXYLATE_AND_DICARBOXYLATE_METABOLISM	KEGG_SNARE_INTERACTIONS_IN_VESICULAR_TRANSPORT	0.471188
KEGG_FOLATE_BIOSYNTHESIS	KEGG_ALDOSTERONE_REGULATED_SODIUM_REABSORPTION	0.471156
KEGG_GLYCOSPHINGOLIPID_BIOSYNTHESIS_GLOBO_SERIES	KEGG_SYSTEMIC_LUPUS_ERYTHEMATOSUS	0.471027
KEGG_DRUG_METABOLISM_OTHER_ENZYMES	KEGG_MELANOMA	0.470963
KEGG_ERBB_SIGNALING_PATHWAY	KEGG_OOCYTE_MEIOSIS	0.470931
KEGG_SNARE_INTERACTIONS_IN_VESICULAR_TRANSPORT	KEGG_CARDIAC_MUSCLE_CONTRACTION	0.470931
KEGG_N_GLYCAN_BIOSYNTHESIS	KEGG_HUNTINGTONS_DISEASE	0.470802
[truncated: 15,206 more rows]
