# Supplementary material for: Average Rank-Based Score to Measure Deregulation of Molecular Pathway Gene Sets
Source: PLoS One. 2011 Nov 9;6(11):e27579. doi: 10.1371/journal.pone.0027579 (PMC3212578; doi:10.1371/journal.pone.0027579)
Supplement: Table S2 — Information about the nine tumor vs normal data sets. (XLS) [file pone.0027579.s005.xls]

## Sheet: Sheet1
Data set	Type	#Tumor smaples	#normal samples	GEO Accession ID
Yu et al.	Thyroid	35	16	GSE5364
Tsuchiya et al.	Liver	43	44	GSE17856
Chan et al.	Prostate	65	81	GSE6919
Dalgliesh et al.	Kidney	138	22	GSE17895
Jones et al.	Kidney	69	23	GSE15641
Zander et al.	Lung	46	40	GSE12771
Badea et al.	Pancreas	39	39	GSE15471
Pei et al.	Pancreas	36	16	GSE16515
D'Errico et al.	Stomach	38	31	GSE13911
