# Supplementary material for: Average Rank-Based Score to Measure Deregulation of Molecular Pathway Gene Sets
Source: PLoS One. 2011 Nov 9;6(11):e27579. doi: 10.1371/journal.pone.0027579 (PMC3212578; doi:10.1371/journal.pone.0027579)
Supplement: Table S3 — Pathways showing differential activities between tumor and normal tissues in nine data sets. T-test was used to compare the activities of all the 186 KEGG pathways between tumor and normal samples in nine microarray data sets. (XLS) [file pone.0027579.s006.xls]

## Sheet: tumorVSnormal_tscore_pval_AIO.x
Pathway	Thyroid(Yu et al.)		Liver(Tsuchiya et al.)		Prostate(Chan et al.)		Kidney(Dalgliesh et al.)		Kidney(Jones et al.)		Lung(Zander et al.)		Pancreas(Badea et al.)		Pancreas(Pei et al.)		Stomach(D'Errico et al.)
	t-score	P-value	t-score	P-value	t-score	P-value	t-score	P-value	t-score	P-value	t-score	P-value	t-score	P-value	t-score	P-value	t-score	P-value
KEGG_GLYCOLYSIS_GLUCONEOGENESIS	-0.765127	0.449356	-8.50117	1.47959e-11	-4.86708	2.99492e-06	-5.49992	3.24917e-06	-3.58028	0.0010343	1.71919	0.0892765	2.0573	0.0436219	4.6527	8.73851e-05	-0.928516	0.357483
KEGG_CITRATE_CYCLE_TCA_CYCLE	1.75246	0.086883	-1.81739	0.07416	-0.945667	0.345966	-8.6129	1.50717e-10	-3.3846	0.0015541	1.28185	0.203463	0.118618	0.905991	1.06463	0.300381	-0.607134	0.546008
KEGG_PENTOSE_PHOSPHATE_PATHWAY	0.2324	0.817833	0.116869	0.90741	-1.21989	0.224544	4.5233	8.30786e-05	5.19948	3.16068e-06	1.15728	0.250497	4.5277	2.17119e-05	3.68161	0.00132086	1.57567	0.12072
KEGG_PENTOSE_AND_GLUCURONATE_INTERCONVERSIONS	-0.899253	0.374528	1.74127	0.0864541	1.75993	0.0810169	-2.82557	0.00799799	-4.25075	0.000123816	-3.05207	0.00308782	-1.48781	0.141249	-1.03678	0.307503	-3.79152	0.000346991
KEGG_FRUCTOSE_AND_MANNOSE_METABOLISM	-0.0341669	0.972943	1.52137	0.132352	0.303031	0.762316	8.50753	1.64669e-10	1.29197	0.201295	0.697804	0.487272	3.85036	0.0002449	4.66653	0.000119247	0.763239	0.448505
KEGG_GALACTOSE_METABOLISM	0.349627	0.729024	0.328707	0.743665	-2.38237	0.018597	1.94683	0.0589886	6.40662	3.01322e-08	0.923414	0.358558	6.99503	1.14033e-09	1.32818	0.199274	0.657243	0.513556
KEGG_ASCORBATE_AND_ALDARATE_METABOLISM	-3.69237	0.000715255	-1.38902	0.170037	-1.9903	0.0487663	-3.8374	0.000668399	-8.25803	1.12127e-09	-1.41287	0.161762	-2.82165	0.00632546	-0.201091	0.842079	-4.27272	7.19079e-05
KEGG_FATTY_ACID_METABOLISM	-1.13467	0.262376	-4.67636	2.16914e-05	-3.40174	0.000871201	-5.42623	6.33714e-06	-8.62972	5.032e-10	1.67886	0.0969567	-3.65248	0.00054341	0.774342	0.446735	-6.52664	2.42372e-08
KEGG_STEROID_BIOSYNTHESIS	4.59189	4.02606e-05	2.11176	0.0379941	-0.408695	0.683371	-8.30378	9.7251e-10	-5.49263	2.64439e-06	0.637338	0.525718	4.39468	4.37233e-05	4.71263	3.23068e-05	-0.225691	0.822192
KEGG_PRIMARY_BILE_ACID_BIOSYNTHESIS	-0.774906	0.445129	-3.54837	0.00085455	0.465124	0.642569	-5.15702	2.29346e-05	-6.81992	4.47462e-08	-1.79927	0.075661	-2.91092	0.00478603	-4.30409	0.000151593	-1.67308	0.0990358
KEGG_STEROID_HORMONE_BIOSYNTHESIS	-1.39524	0.17548	-2.65396	0.0105588	0.160673	0.872587	-5.43557	9.50008e-06	-6.21224	7.17756e-08	-1.65066	0.102845	-1.78163	0.079276	-1.3803	0.181358	-6.44189	1.57198e-08
KEGG_OXIDATIVE_PHOSPHORYLATION	1.36617	0.17982	-0.356128	0.722854	-0.540595	0.589664	-7.11636	5.4526e-09	3.07773	0.0031894	2.47588	0.015304	-0.060561	0.95189	2.93324	0.00715341	-1.35863	0.178939
KEGG_PURINE_METABOLISM	2.73338	0.00901495	0.56084	0.576818	4.32896	2.79239e-05	6.80028	1.17633e-07	6.78887	6.89547e-09	1.79242	0.0766787	4.31477	4.8255e-05	3.91326	0.000731084	9.69378	2.73931e-14
KEGG_PYRIMIDINE_METABOLISM	3.01873	0.0047512	4.45728	3.17618e-05	2.07091	0.0401637	7.29731	8.2343e-08	9.9634	4.62977e-15	1.99653	0.0491486	4.66383	1.30895e-05	5.27831	2.11355e-05	9.72355	3.99804e-14
KEGG_ALANINE_ASPARTATE_AND_GLUTAMATE_METABOLISM	-2.19179	0.0343281	-5.99585	2.24893e-07	-0.898058	0.370819	-4.54654	8.10247e-05	-4.07268	0.00034044	-2.04278	0.0443266	-1.63104	0.107026	4.46683	0.000119613	2.20939	0.0306037
KEGG_GLYCINE_SERINE_AND_THREONINE_METABOLISM	-3.1065	0.00384796	-7.00122	2.26412e-09	-0.305762	0.760243	-8.63349	2.08274e-09	-10.1461	1.25831e-11	-2.30102	0.0238703	-7.60281	8.8464e-11	-2.82148	0.0079659	-5.58101	5.40548e-07
KEGG_CYSTEINE_AND_METHIONINE_METABOLISM	-0.169545	0.866417	-2.16009	0.0346684	-0.450101	0.653371	-6.25746	3.9908e-07	-4.19162	0.000160236	-0.193624	0.846938	-1.64089	0.10509	5.5494	1.62096e-06	4.32405	5.3655e-05
KEGG_VALINE_LEUCINE_AND_ISOLEUCINE_DEGRADATION	-1.09014	0.28137	-4.57642	2.70994e-05	-1.56959	0.118767	-6.93488	4.77489e-08	-7.11045	2.22307e-08	1.8334	0.0703377	-5.14979	2.6682e-06	-0.0523748	0.958616	-5.19838	2.87732e-06
KEGG_VALINE_LEUCINE_AND_ISOLEUCINE_BIOSYNTHESIS	2.29829	0.0302184	4.59826	1.54079e-05	2.76001	0.00663397	-2.03812	0.0489514	2.35382	0.020839	-0.315841	0.752918	0.406935	0.685225	1.72019	0.0939251	4.95692	5.16636e-06
KEGG_LYSINE_DEGRADATION	-1.5051	0.138763	-0.0551362	0.95621	-1.84044	0.0678705	-4.73006	3.95982e-05	-6.75025	2.16773e-07	0.703489	0.484053	0.301764	0.763688	1.64595	0.115222	1.76934	0.0816947
KEGG_ARGININE_AND_PROLINE_METABOLISM	-2.8313	0.00749173	-4.24025	8.98972e-05	-3.59507	0.000456163	-7.19806	5.78789e-08	-7.68473	1.48387e-08	-0.155424	0.876861	-1.99242	0.0503152	2.80275	0.0103272	0.0999773	0.920722
KEGG_HISTIDINE_METABOLISM	-0.99606	0.325057	-4.26748	6.39643e-05	-3.76702	0.000249453	-3.31557	0.00270832	-6.19873	2.5492e-07	1.55498	0.123993	-2.29999	0.0242561	1.91328	0.0677432	-4.11208	0.000119714
KEGG_TYROSINE_METABOLISM	-1.58839	0.126489	-4.67043	1.51868e-05	-1.2013	0.231712	-8.34226	6.13637e-09	-12.0034	4.27048e-14	-3.90707	0.000192834	-6.04487	1.22265e-07	2.69297	0.0129722	-5.78186	2.28579e-07
KEGG_PHENYLALANINE_METABOLISM	0.479235	0.635065	-7.14054	9.3155e-10	-0.764192	0.446056	-7.14453	7.58752e-08	-12.2491	5.22233e-15	-2.91276	0.00473193	-1.71357	0.0908872	3.46921	0.00195522	-4.03562	0.000147194
KEGG_TRYPTOPHAN_METABOLISM	-2.76134	0.00834518	-9.36774	1.00748e-12	-3.10741	0.00231209	-4.19303	0.000264103	-9.24626	9.29379e-11	0.538181	0.592074	-3.10717	0.0026867	1.22166	0.236537	-3.02564	0.0036485
KEGG_BETA_ALANINE_METABOLISM	-3.6315	0.000826723	-3.74399	0.000476444	-5.03311	1.53579e-06	-5.63578	4.46188e-06	-7.77425	1.44158e-08	1.74582	0.0845329	-4.00378	0.000158749	-0.00137759	0.998914	-2.28875	0.0258756
KEGG_TAURINE_AND_HYPOTAURINE_METABOLISM	-0.967974	0.34192	-7.02437	5.36889e-09	1.9111	0.0581453	-12.5091	8.02069e-14	-9.3141	1.12717e-11	2.16967	0.0329965	2.00335	0.0488741	-0.860959	0.396801	-1.0724	0.28739
KEGG_SELENOAMINO_ACID_METABOLISM	-0.85734	0.396392	1.03166	0.305546	-0.952904	0.342251	-9.27017	1.13141e-11	-3.17449	0.00308015	1.67829	0.0972798	-1.48135	0.142762	2.36236	0.0239651	-0.554313	0.581325
KEGG_GLUTATHIONE_METABOLISM	0.20802	0.836915	-4.57906	1.89583e-05	-2.78785	0.00604877	-3.86577	0.000515179	-3.87528	0.000329648	2.42173	0.0177322	3.13031	0.0026637	3.2432	0.00333882	1.96713	0.0536781
KEGG_STARCH_AND_SUCROSE_METABOLISM	-0.680568	0.501778	-2.85856	0.00609657	-0.774646	0.440104	3.1832	0.00299632	-4.74395	1.79712e-05	-0.302941	0.762694	5.38303	7.91087e-07	0.0653849	0.948265	-3.01583	0.00383663
KEGG_N_GLYCAN_BIOSYNTHESIS	1.44101	0.158641	7.15066	4.11225e-10	1.82829	0.0696212	4.5592	6.63115e-05	7.765	4.78295e-11	1.90185	0.060695	-1.91223	0.0596996	3.64195	0.000977433	0.562789	0.575533
KEGG_OTHER_GLYCAN_DEGRADATION	1.29497	0.204838	5.43154	5.6256e-07	-0.508558	0.61184	2.35756	0.022626	9.86763	1.23964e-15	1.95833	0.0535179	3.10304	0.00272599	0.957933	0.347293	0.15744	0.875372
KEGG_O_GLYCAN_BIOSYNTHESIS	1.80095	0.0800854	-4.09581	0.000102417	3.53562	0.000555928	0.224247	0.824292	-1.75929	0.0830868	-0.902751	0.36927	5.3281	1.30368e-06	3.83686	0.000543862	-3.92772	0.00020567
KEGG_AMINO_SUGAR_AND_NUCLEOTIDE_SUGAR_METABOLISM	2.36282	0.0230053	3.40855	0.00108822	1.43872	0.152493	5.86709	1.56729e-06	3.01726	0.0038446	1.50982	0.134858	6.6462	4.28625e-09	2.72996	0.0117799	0.477762	0.634723
KEGG_GLYCOSAMINOGLYCAN_DEGRADATION	2.28301	0.0281503	0.79438	0.429863	1.03365	0.303161	-0.216989	0.829193	3.58106	0.00065037	0.357268	0.721797	6.75841	2.61276e-09	4.80582	7.29403e-05	1.86343	0.0669293
KEGG_GLYCOSAMINOGLYCAN_BIOSYNTHESIS_CHONDROITIN_SULFATE	-1.03999	0.305769	-8.50235	2.00459e-12	-2.42109	0.0168592	8.05496	7.92981e-10	0.455882	0.649584	-0.230419	0.818441	7.05341	1.37242e-09	1.34901	0.191927	2.9926	0.00387697
KEGG_GLYCOSAMINOGLYCAN_BIOSYNTHESIS_KERATAN_SULFATE	0.344906	0.732	-2.18916	0.0317343	-1.86431	0.0646984	-0.427255	0.671752	1.52031	0.134617	-1.67168	0.0993088	0.661052	0.510626	1.12988	0.270127	-2.61915	0.0108971
KEGG_GLYCOSAMINOGLYCAN_BIOSYNTHESIS_HEPARAN_SULFATE	-1.83635	0.0793229	-3.81716	0.000330427	1.42778	0.155728	-2.21376	0.0320115	-3.00052	0.00498011	-0.109203	0.913326	2.19164	0.0314738	1.63679	0.114479	1.6289	0.108043
KEGG_GLYCEROLIPID_METABOLISM	0.239009	0.812461	-4.10203	0.000133331	-0.337473	0.736341	-7.73845	3.07249e-08	-10.0158	6.13664e-12	2.06955	0.041621	5.08931	3.59749e-06	3.21576	0.00447946	-2.34819	0.0229081
KEGG_INOSITOL_PHOSPHATE_METABOLISM	1.65639	0.106947	4.1491	8.3828e-05	-0.523123	0.601767	-2.79886	0.00799928	-0.413973	0.681408	1.09479	0.276874	1.94489	0.0555487	5.54652	3.87917e-06	-4.23285	7.18308e-05
KEGG_GLYCOSYLPHOSPHATIDYLINOSITOL_GPI_ANCHOR_BIOSYNTHESIS	0.945495	0.352326	6.93485	1.37083e-09	1.53647	0.126675	4.88499	3.04769e-05	4.94155	4.23783e-06	1.81881	0.0725064	0.972893	0.333694	4.67182	4.52489e-05	3.17905	0.00226111
KEGG_GLYCEROPHOSPHOLIPID_METABOLISM	1.87523	0.0711227	-1.3338	0.186658	2.41871	0.0168968	-5.66147	1.58531e-06	0.775582	0.441861	1.60542	0.112154	2.45343	0.016937	3.63138	0.00114338	-1.1235	0.265984
KEGG_ETHER_LIPID_METABOLISM	-1.40026	0.172168	-5.33925	1.09139e-06	0.193115	0.847143	-3.598	0.00113766	1.74417	0.0891905	-0.354251	0.724039	5.2774	1.42557e-06	4.74479	4.50321e-05	-2.31546	0.0242662
KEGG_ARACHIDONIC_ACID_METABOLISM	-0.360965	0.720592	-7.65539	1.60648e-10	-1.93804	0.0547917	-6.49239	5.17144e-07	-9.53406	4.80362e-13	-1.34305	0.182874	1.74739	0.0846969	4.66386	6.47096e-05	-5.4271	8.88928e-07
KEGG_LINOLEIC_ACID_METABOLISM	-1.25701	0.21863	-6.24993	1.85731e-08	1.45045	0.149132	-4.95564	3.61488e-05	-2.58312	0.0128337	-1.91266	0.0592075	-2.86067	0.00556814	4.3713	9.50668e-05	-10.2466	2.87001e-15
KEGG_ALPHA_LINOLENIC_ACID_METABOLISM	0.305193	0.762548	-5.88902	9.15887e-08	-1.30491	0.194091	-5.55212	5.99535e-06	-2.65156	0.010438	-2.33851	0.0217414	-5.28982	1.19727e-06	2.14028	0.0373694	-6.31931	2.57431e-08
KEGG_SPHINGOLIPID_METABOLISM	-0.334016	0.740553	-2.3158	0.0230804	0.810334	0.4191	-1.26415	0.213592	-0.519943	0.606464	2.4063	0.0183529	5.10782	4.00714e-06	1.2877	0.213736	1.34193	0.184739
KEGG_GLYCOSPHINGOLIPID_BIOSYNTHESIS_LACTO_AND_NEOLACTO_SERIES	1.15003	0.260882	-5.55672	4.521e-07	-0.0235137	0.981274	-5.38117	1.29057e-05	-1.47553	0.145658	-0.402421	0.68842	-2.90348	0.00498059	2.1087	0.0408424	-4.82242	8.52035e-06
KEGG_GLYCOSPHINGOLIPID_BIOSYNTHESIS_GLOBO_SERIES	1.05215	0.302346	1.46882	0.147056	-0.311233	0.756074	4.09513	0.000179183	4.26935	5.27058e-05	-0.129503	0.897278	8.02508	1.00184e-11	3.15858	0.00338171	-0.541912	0.589689
KEGG_GLYCOSPHINGOLIPID_BIOSYNTHESIS_GANGLIO_SERIES	-0.341115	0.735396	0.234888	0.815064	-0.574118	0.566784	0.164698	0.870131	10.4848	1.03774e-13	1.58117	0.117735	4.15434	8.4757e-05	1.31687	0.201903	-0.065715	0.947845
KEGG_PYRUVATE_METABOLISM	0.886007	0.380105	-0.597663	0.552567	-4.21571	4.61061e-05	-8.13703	2.35452e-09	-4.69691	2.88344e-05	1.32991	0.187171	-1.96935	0.0530565	3.44691	0.00176818	-1.0812	0.28382
KEGG_GLYOXYLATE_AND_DICARBOXYLATE_METABOLISM	3.751	0.000588413	-0.663759	0.50926	-1.26013	0.209742	-3.02505	0.00537304	-5.31582	2.3288e-06	1.81287	0.0734394	-5.06469	2.81855e-06	-1.47151	0.155235	2.19238	0.0323938
KEGG_PROPANOATE_METABOLISM	-1.65002	0.105764	-5.23341	2.48109e-06	-3.32891	0.00112032	-7.88706	3.67213e-09	-6.37719	1.57651e-07	1.71226	0.0906957	-4.62463	1.70167e-05	0.644658	0.525489	-5.51545	8.86682e-07
KEGG_BUTANOATE_METABOLISM	-1.41014	0.166344	-5.24321	3.19905e-06	-0.842385	0.400985	-8.86155	3.99354e-10	-9.06449	3.2507e-11	0.457226	0.648717	-3.689	0.000437059	2.18881	0.0405313	-6.05117	8.56912e-08
KEGG_ONE_CARBON_POOL_BY_FOLATE	3.46736	0.00120885	1.19882	0.23588	1.88773	0.0613581	2.23153	0.0337594	-4.34387	0.000126203	1.56624	0.12118	-0.352485	0.72551	2.99753	0.00546225	6.36818	2.02638e-08
KEGG_RIBOFLAVIN_METABOLISM	3.0932	0.00374994	4.77546	1.09496e-05	1.94752	0.0534202	3.57334	0.00120634	-0.882713	0.383659	1.9262	0.0576947	-0.357723	0.721567	3.83304	0.000747994	3.46493	0.000930184
KEGG_NICOTINATE_AND_NICOTINAMIDE_METABOLISM	-3.03721	0.0038801	-2.48677	0.0149246	-5.17552	9.64197e-07	1.04616	0.305355	0.507708	0.614793	2.16648	0.0331531	-3.24859	0.00175241	1.76621	0.0927702	0.0468973	0.962761
KEGG_PANTOTHENATE_AND_COA_BIOSYNTHESIS	1.26493	0.216702	-0.141475	0.887966	0.553719	0.580668	2.46323	0.019526	-8.8086	5.79209e-11	2.90235	0.00473054	-2.65217	0.00973102	2.38395	0.0246848	2.02653	0.0475589
KEGG_FOLATE_BIOSYNTHESIS	2.70179	0.0104873	-6.67248	9.58132e-09	0.0750213	0.940304	-6.25085	1.15068e-06	-6.32188	5.50325e-07	0.970702	0.334679	-3.27547	0.00160044	4.41662	5.43478e-05	1.95111	0.0552859
KEGG_RETINOL_METABOLISM	-3.62124	0.0012943	-8.32781	2.14388e-11	-0.526841	0.599154	-6.09344	2.39047e-06	-10.5371	1.56176e-12	-1.24366	0.21727	-4.12648	0.000107763	-1.90211	0.0684896	-9.86967	1.15023e-14
KEGG_PORPHYRIN_AND_CHLOROPHYLL_METABOLISM	2.08125	0.0426715	-1.52462	0.131673	1.22395	0.22305	3.96449	0.000329083	2.79692	0.00717324	-2.64911	0.00965379	0.263556	0.792837	3.05699	0.00521257	0.514868	0.608343
KEGG_TERPENOID_BACKBONE_BIOSYNTHESIS	-0.354199	0.725512	0.69607	0.488582	-0.602223	0.547974	-3.17427	0.00347309	-2.50166	0.0164365	2.25294	0.0268778	0.432344	0.666725	4.63458	7.86477e-05	-1.08615	0.282034
KEGG_LIMONENE_AND_PINENE_DEGRADATION	-2.21417	0.0318068	1.21838	0.228682	-3.7435	0.000273152	-4.24777	0.000203287	-6.97341	8.63094e-08	1.85707	0.0670255	-1.28324	0.203939	1.33556	0.195674	-2.47132	0.0162303
KEGG_NITROGEN_METABOLISM	-1.64457	0.108626	-6.18966	8.996e-08	-1.15573	0.249915	-7.76219	2.7365e-08	-5.14085	2.52711e-06	-0.709217	0.480249	-5.26894	1.36354e-06	0.9894	0.329346	-6.23312	3.6389e-08
KEGG_SULFUR_METABOLISM	-0.715001	0.479607	-3.68289	0.000559802	2.24938	0.0261868	-2.70607	0.0100703	-5.7085	2.28083e-07	0.398675	0.691226	2.67627	0.0093216	5.49994	2.93192e-06	-1.04799	0.298958
KEGG_AMINOACYL_TRNA_BIOSYNTHESIS	3.14072	0.00320752	7.40302	1.78385e-10	0.167756	0.867013	6.20783	1.28486e-06	10.9353	1.63929e-14	-0.236375	0.813737	0.0534023	0.957566	3.26813	0.00275287	4.7593	1.08251e-05
KEGG_METABOLISM_OF_XENOBIOTICS_BY_CYTOCHROME_P450	-3.1242	0.00486174	-7.15436	6.18332e-10	-2.14742	0.0335419	-6.19523	1.67377e-06	-7.33436	5.18761e-09	-1.4358	0.154954	-1.71656	0.0906028	0.265793	0.792722	-8.28479	1.12937e-11
KEGG_DRUG_METABOLISM_CYTOCHROME_P450	-4.081	0.000523381	-7.06832	1.29535e-09	-1.81976	0.0710965	-5.97243	3.22164e-06	-9.79805	2.04697e-11	-1.12199	0.265216	-2.29301	0.0248504	0.00276337	0.997814	-9.15802	2.7713e-13
KEGG_DRUG_METABOLISM_OTHER_ENZYMES	0.952705	0.348899	-4.73834	1.24711e-05	2.49445	0.0138105	-1.87615	0.0718932	-5.78712	5.07685e-07	-0.246829	0.80567	-1.06386	0.290974	3.65728	0.000894015	0.555003	0.581034
KEGG_BIOSYNTHESIS_OF_UNSATURATED_FATTY_ACIDS	2.57338	0.0135214	-2.24724	0.0277125	-0.703705	0.482766	-3.67675	0.000880343	-0.847552	0.401832	2.80567	0.00625386	1.96728	0.0528985	3.68365	0.00151912	-2.46766	0.0162584
KEGG_ABC_TRANSPORTERS	3.25511	0.00330406	1.73884	0.0858096	2.10743	0.0369231	2.56758	0.0148346	-0.256772	0.798362	1.22238	0.226039	0.811112	0.419932	1.85593	0.077191	-6.05868	7.22147e-08
KEGG_RIBOSOME	0.27375	0.785722	1.38418	0.170975	3.10938	0.00234808	4.27932	0.000166513	15.5919	2.2664e-25	1.93664	0.0562049	-2.82416	0.00605072	0.541444	0.59136	0.365316	0.716042
KEGG_RNA_DEGRADATION	-0.399918	0.69163	4.91558	6.52567e-06	0.46242	0.644565	6.38772	6.48881e-07	12.4939	1.30257e-16	0.766088	0.445802	4.30901	5.60329e-05	3.88271	0.000803659	9.96032	7.84535e-15
KEGG_RNA_POLYMERASE	0.474918	0.638209	3.29454	0.0014805	0.817174	0.415183	7.79792	5.34243e-09	8.81427	1.43484e-12	1.07049	0.287565	2.65281	0.00972128	3.86485	0.000886349	10.5105	8.48269e-15
KEGG_BASAL_TRANSCRIPTION_FACTORS	-0.941069	0.354386	10.753	3.24113e-16	0.535163	0.593412	5.18517	1.56667e-05	7.1539	5.13748e-09	2.36462	0.0203544	4.87385	6.94507e-06	3.77881	0.00091881	9.77739	1.66289e-14
KEGG_DNA_REPLICATION	2.82117	0.00763192	3.99362	0.000221213	1.90064	0.0595933	7.2241	7.98639e-08	13.154	1.13928e-22	1.0254	0.308119	3.70223	0.00040636	6.3734	4.3644e-07	8.39126	4.7758e-12
KEGG_SPLICEOSOME	-0.27351	0.78582	3.47572	0.000952724	-0.560365	0.576121	4.75182	5.19844e-05	9.11697	1.42774e-13	1.13192	0.260937	4.86432	8.88486e-06	3.67754	0.0014228	10.6639	5.29559e-16
KEGG_PROTEASOME	2.60508	0.0134019	4.75519	1.00386e-05	-2.16552	0.0320324	5.97504	1.73142e-06	11.8064	2.2248e-18	2.07807	0.0407621	5.48792	6.48738e-07	4.87792	5.69633e-05	9.22313	1.84268e-13
KEGG_PROTEIN_EXPORT	-0.523673	0.604085	6.62617	5.48986e-09	1.12537	0.262352	3.97659	0.00036951	8.38094	3.11007e-11	2.2974	0.0241041	-4.09262	0.000120494	0.202824	0.840477	-1.26155	0.21225
KEGG_PPAR_SIGNALING_PATHWAY	1.74043	0.0880612	-2.96255	0.00433704	-1.55636	0.121833	-3.87898	0.00055573	-10.764	2.93247e-13	0.500656	0.617974	-3.6511	0.000499337	1.67498	0.105343	-3.3932	0.00134002
KEGG_BASE_EXCISION_REPAIR	3.39318	0.0018827	4.98616	6.94224e-06	2.78148	0.00622452	6.67419	3.32002e-07	11.8319	2.74222e-18	0.251846	0.801806	3.26697	0.00164959	6.46707	2.79741e-07	8.55074	2.46793e-12
KEGG_NUCLEOTIDE_EXCISION_REPAIR	3.63457	0.000967555	5.61277	6.37997e-07	1.95093	0.053239	8.21578	5.4559e-09	10.9311	8.6149e-17	1.86385	0.0658618	5.62844	3.22951e-07	4.8131	5.2687e-05	9.29283	1.15378e-13
KEGG_MISMATCH_REPAIR	1.25808	0.215656	6.24815	8.14758e-08	3.05948	0.00270464	6.35913	8.80062e-07	9.28487	3.26519e-14	1.94647	0.0549448	3.70744	0.000397205	5.9879	5.04528e-07	7.14663	9.53532e-10
KEGG_HOMOLOGOUS_RECOMBINATION	1.39536	0.169315	6.57329	1.73365e-08	2.19285	0.0303927	7.18748	1.07561e-07	9.42629	4.26869e-13	3.2489	0.00168575	2.03678	0.0452296	8.4	5.59792e-11	8.06726	2.21946e-11
KEGG_NON_HOMOLOGOUS_END_JOINING	-0.195569	0.845787	7.00776	1.16044e-09	-0.850781	0.396379	6.83652	9.83732e-08	7.82366	4.70849e-10	-1.26865	0.208348	5.56072	5.22564e-07	5.75614	3.00386e-06	6.31653	3.71432e-08
KEGG_MAPK_SIGNALING_PATHWAY	-0.39729	0.694212	-7.04448	8.46351e-10	-2.27996	0.0240805	-1.07869	0.287253	-0.638756	0.525859	-0.269353	0.788325	2.68763	0.00885587	2.67936	0.0143282	-0.593399	0.555038
KEGG_ERBB_SIGNALING_PATHWAY	1.35719	0.181909	1.61763	0.109651	0.502304	0.616223	5.91472	3.79691e-07	1.71471	0.093596	0.64302	0.521963	5.94467	1.45702e-07	2.59534	0.0172807	1.49029	0.140884
KEGG_CALCIUM_SIGNALING_PATHWAY	-1.92315	0.0617157	-5.70203	3.54047e-07	-0.645582	0.519581	-5.52838	6.36402e-06	-6.22549	2.72358e-08	-1.85819	0.0666542	-6.05219	5.51699e-08	1.66307	0.109824	-9.60712	3.59813e-14
KEGG_CYTOKINE_CYTOKINE_RECEPTOR_INTERACTION	-1.48723	0.145615	-9.15401	1.18341e-13	0.934955	0.351404	2.61172	0.0128587	-6.09516	2.7715e-07	-2.0591	0.0426325	2.2494	0.0273829	0.137348	0.891529	0.83207	0.408326
KEGG_CHEMOKINE_SIGNALING_PATHWAY	-0.189976	0.850669	-5.56926	4.28298e-07	-0.37351	0.709355	8.13412	3.11162e-11	1.10208	0.274259	-0.316615	0.752322	4.27136	6.54108e-05	3.20417	0.00394491	1.67709	0.0983201
KEGG_PHOSPHATIDYLINOSITOL_SIGNALING_SYSTEM	0.914511	0.368666	2.34569	0.021563	0.744297	0.45792	0.435693	0.665065	0.980065	0.330637	0.795023	0.428981	2.88579	0.00529859	4.97592	3.06086e-05	-5.34591	1.20521e-06
KEGG_NEUROACTIVE_LIGAND_RECEPTOR_INTERACTION	-1.25395	0.221435	-9.90694	1.85332e-14	2.5484	0.0119225	-4.07714	0.000376678	-4.89876	1.02109e-05	-2.85567	0.00540995	-7.8213	3.64335e-11	-3.95368	0.000715126	-8.70475	7.96158e-12
KEGG_CELL_CYCLE	1.77424	0.0860133	4.90849	9.76199e-06	2.14416	0.0340041	5.73242	4.64702e-06	13.0824	8.28381e-22	2.92287	0.00449221	5.36149	9.99092e-07	4.77094	7.82229e-05	11.8604	4.59336e-18
KEGG_OOCYTE_MEIOSIS	1.71809	0.0942656	5.0776	4.98872e-06	0.425407	0.671308	3.88576	0.000503659	8.19454	5.38357e-11	1.31295	0.193272	4.34456	5.70456e-05	3.89957	0.000841815	5.42302	1.11421e-06
KEGG_P53_SIGNALING_PATHWAY	3.14099	0.00456861	-0.794531	0.43009	1.04911	0.295885	8.0069	5.63161e-09	9.8348	1.20358e-15	2.49017	0.0148553	7.07936	8.57678e-10	2.07843	0.0503713	9.57248	4.91148e-14
KEGG_UBIQUITIN_MEDIATED_PROTEOLYSIS	4.99064	1.11101e-05	11.0124	2.80663e-17	0.684078	0.495134	6.91585	1.06108e-07	15.125	9.78577e-23	1.346	0.182174	5.67893	3.73248e-07	3.89853	0.000812149	7.76971	6.28836e-11
KEGG_SNARE_INTERACTIONS_IN_VESICULAR_TRANSPORT	0.403595	0.689484	2.63903	0.0108157	-1.57135	0.118305	9.20594	7.77094e-11	8.43478	3.175e-12	1.66168	0.100347	4.54573	2.10073e-05	4.59845	7.40253e-05	-3.86674	0.000290952
KEGG_REGULATION_OF_AUTOPHAGY	-0.76415	0.449006	4.83494	7.33315e-06	0.292011	0.77074	-1.58048	0.123389	-4.28306	8.22328e-05	1.21009	0.230334	-2.4536	0.0164358	-3.99851	0.000666647	-5.7712	2.23777e-07
KEGG_LYSOSOME	5.35581	5.08928e-06	3.60869	0.000552375	-1.21735	0.225481	2.68776	0.00918264	3.17227	0.00245385	1.362	0.176839	8.16125	6.91562e-12	2.93992	0.00760892	3.25018	0.00181554
KEGG_ENDOCYTOSIS	1.4312	0.162852	1.25784	0.212231	-0.467307	0.640986	3.06622	0.0033462	5.00558	1.57133e-05	1.66137	0.100372	7.29205	1.07568e-09	3.39644	0.00263941	0.83647	0.406343
KEGG_PEROXISOME	0.267921	0.79029	0.273261	0.785401	0.0458272	0.963512	-3.65362	0.000929971	-5.45727	5.52776e-06	2.67818	0.00891034	-3.13308	0.00264066	-0.657591	0.517487	-3.56435	0.000728793
KEGG_MTOR_SIGNALING_PATHWAY	2.23773	0.0320569	5.99096	9.72356e-08	0.705149	0.481983	6.89999	6.34636e-08	6.54294	9.90951e-09	0.151023	0.880323	5.63985	6.79122e-07	1.86861	0.0755165	-0.0912347	0.927579
KEGG_APOPTOSIS	1.47777	0.150522	-4.90836	5.06662e-06	0.726601	0.468657	8.58035	1.23929e-10	8.12433	2.05947e-11	2.20705	0.030045	5.12248	3.2064e-06	2.70463	0.0131105	1.18646	0.23963
KEGG_CARDIAC_MUSCLE_CONTRACTION	0.398772	0.692273	-5.18204	2.50395e-06	-3.7141	0.000293633	-10.8026	1.09862e-11	-2.2399	0.0282685	0.529562	0.598106	-4.01526	0.000161184	-1.49036	0.147415	-2.94908	0.00458355
KEGG_VASCULAR_SMOOTH_MUSCLE_CONTRACTION	-0.546165	0.588388	-2.20451	0.0308868	-3.54578	0.000533221	-0.865803	0.391632	-3.9389	0.000220565	0.0387246	0.969209	2.53942	0.0132068	3.06431	0.00534869	-3.50416	0.000856096
KEGG_WNT_SIGNALING_PATHWAY	-2.2061	0.0338473	0.175073	0.86154	-2.70693	0.00762155	-2.05482	0.0487029	5.81555	2.76777e-07	-2.89264	0.00487861	7.87006	1.01304e-10	4.19901	0.000396349	3.26909	0.00171692
KEGG_DORSO_VENTRAL_AXIS_FORMATION	4.51226	0.000102575	-2.00837	0.0479255	-1.39546	0.165296	10.5416	1.07146e-13	3.31603	0.00192042	0.417826	0.677146	7.41523	4.83781e-10	4.30395	0.000283606	3.32404	0.00144178
KEGG_NOTCH_SIGNALING_PATHWAY	2.45379	0.0235161	-3.97599	0.000166405	1.16471	0.246197	5.70301	1.64227e-06	4.53867	2.60712e-05	-0.869664	0.387168	6.13629	4.4625e-08	5.13113	1.33168e-05	11.5669	1.78322e-17
KEGG_HEDGEHOG_SIGNALING_PATHWAY	-1.83695	0.0774706	-6.81024	2.86218e-09	2.09093	0.0383633	-7.66249	1.08718e-09	-1.9356	0.0574289	-0.438736	0.662152	0.494138	0.622702	4.0845	0.000347504	-1.34275	0.184176
KEGG_TGF_BETA_SIGNALING_PATHWAY	-2.66056	0.0122244	-2.9137	0.00495883	-1.19522	0.234163	-0.744452	0.462244	0.769366	0.445514	-0.492263	0.623869	8.09994	9.04247e-11	3.60563	0.00166278	0.769567	0.44429
KEGG_AXON_GUIDANCE	0.7295	0.469933	-5.02684	3.22245e-06	-1.96588	0.0512549	-1.67028	0.101586	1.3618	0.18043	-3.36414	0.00116259	9.64292	4.091e-14	4.44507	0.000219275	0.80213	0.42549
KEGG_VEGF_SIGNALING_PATHWAY	1.906	0.0643333	-4.63892	1.60577e-05	0.509489	0.611197	0.236706	0.813983	5.6306	4.74126e-07	0.469627	0.639882	3.7331	0.00038519	3.91773	0.000736804	0.937258	0.351994
KEGG_FOCAL_ADHESION	1.26964	0.211761	-1.40961	0.163292	-5.95768	2.05204e-08	2.32035	0.0264751	0.42123	0.675461	-0.728506	0.468345	9.76906	9.70175e-14	2.89675	0.00888293	5.68272	4.88397e-07
KEGG_ECM_RECEPTOR_INTERACTION	2.01096	0.0517519	0.193483	0.847229	-5.66617	8.81054e-08	-0.399367	0.692177	-2.79252	0.00731044	-0.702681	0.484223	12.2503	3.38813e-18	2.6038	0.0170997	6.52417	2.19485e-08
KEGG_CELL_ADHESION_MOLECULES_CAMS	-0.0337482	0.973266	-7.01064	1.52381e-09	0.00659844	0.994745	3.51365	0.00097867	-0.225613	0.822218	-3.82509	0.000250903	6.80733	2.94283e-09	2.00652	0.0588229	0.46857	0.641011
KEGG_ADHERENS_JUNCTION	0.435286	0.665887	1.17436	0.244421	-3.31417	0.00121119	-0.492924	0.625302	3.28341	0.0020417	-1.06099	0.291835	7.91559	4.80176e-11	3.0912	0.00583763	3.10589	0.00288392
KEGG_TIGHT_JUNCTION	2.93663	0.00577558	-1.35484	0.179783	-2.78171	0.00623243	-9.19024	7.73125e-11	-1.14825	0.25762	-1.01084	0.314998	5.80881	1.3879e-07	4.59391	4.85958e-05	2.55504	0.013052
KEGG_GAP_JUNCTION	0.81243	0.420488	-0.462756	0.645018	-2.37166	0.0190359	1.55761	0.127437	-1.07402	0.287949	-0.137945	0.890615	6.06771	1.20238e-07	2.74578	0.012556	1.4173	0.161038
KEGG_COMPLEMENT_AND_COAGULATION_CASCADES	-1.97849	0.0539656	-6.74516	1.09079e-08	-1.28374	0.2013	-1.49106	0.14407	-11.4681	2.70081e-19	0.608664	0.544463	7.97014	1.2568e-11	0.30368	0.764001	0.0180464	0.985657
KEGG_ANTIGEN_PROCESSING_AND_PRESENTATION	-0.562189	0.577546	-0.55311	0.581998	-1.01659	0.311305	7.20041	3.33041e-09	3.39595	0.001114	-0.917185	0.361718	3.08544	0.00312728	-2.4188	0.0198402	2.67054	0.00951552
KEGG_RENIN_ANGIOTENSIN_SYSTEM	1.63614	0.108387	-4.54378	2.79837e-05	-2.71387	0.00754599	-3.1706	0.00357057	-10.8667	4.22817e-13	-1.86469	0.0657639	0.606159	0.54625	0.573109	0.571498	-1.91093	0.0620026
KEGG_TOLL_LIKE_RECEPTOR_SIGNALING_PATHWAY	0.256155	0.799312	-3.29839	0.00150347	1.88982	0.0609159	10.5896	1.88709e-14	3.70334	0.000471819	1.94341	0.0554481	4.47695	3.18293e-05	2.37368	0.0251819	2.05143	0.0444124
KEGG_NOD_LIKE_RECEPTOR_SIGNALING_PATHWAY	-0.335004	0.740708	-5.49074	6.76182e-07	-1.90164	0.0592181	6.24334	3.431e-07	3.76318	0.000311669	2.01785	0.0468343	5.20494	2.23655e-06	3.68987	0.00092482	3.56595	0.000684704
KEGG_RIG_I_LIKE_RECEPTOR_SIGNALING_PATHWAY	0.949271	0.349555	-3.22945	0.00183205	1.68141	0.0949196	8.07704	1.06488e-09	-0.751691	0.455998	1.78236	0.0784394	3.27693	0.00166166	0.507495	0.614862	0.38505	0.701468
KEGG_CYTOSOLIC_DNA_SENSING_PATHWAY	-0.872388	0.389382	-5.75727	2.47314e-07	1.42036	0.157727	10.2505	8.55666e-13	-0.766181	0.446638	0.799515	0.426247	3.38472	0.00123906	2.18079	0.0358044	4.41837	4.07774e-05
KEGG_JAK_STAT_SIGNALING_PATHWAY	-0.985951	0.330624	-9.71092	5.98551e-15	0.296439	0.767355	4.72472	4.37083e-05	-3.89503	0.000345837	-1.57574	0.118952	1.59434	0.115105	-1.3037	0.198574	0.965668	0.337727
KEGG_HEMATOPOIETIC_CELL_LINEAGE	-0.955965	0.347261	-6.55207	6.59988e-09	-0.778661	0.437468	1.36289	0.180509	-3.81725	0.000364068	0.553735	0.581268	1.69181	0.0947877	0.188881	0.85208	-1.26516	0.210275
KEGG_NATURAL_KILLER_CELL_MEDIATED_CYTOTOXICITY	0.339738	0.736248	-4.67001	1.52463e-05	0.31963	0.749759	10.0204	1.36972e-13	6.83066	8.8759e-09	-0.0257395	0.979529	2.15396	0.0349367	-0.0643992	0.949158	1.01873	0.312194
KEGG_T_CELL_RECEPTOR_SIGNALING_PATHWAY	-0.55161	0.585831	-3.92577	0.00020462	2.33279	0.0211837	8.41957	9.30764e-11	6.39712	1.92811e-08	0.811062	0.419773	3.44892	0.000992995	2.22228	0.0374556	0.756217	0.452697
KEGG_B_CELL_RECEPTOR_SIGNALING_PATHWAY	0.487335	0.630618	-5.90938	9.65301e-08	0.148271	0.882352	7.70873	6.10206e-10	7.92474	2.59838e-11	0.183863	0.854582	4.09007	0.000125879	3.06841	0.0058884	0.620414	0.537115
KEGG_FC_EPSILON_RI_SIGNALING_PATHWAY	1.12185	0.270075	-4.36576	4.51536e-05	0.972183	0.33281	1.74899	0.0871686	3.54302	0.000894507	0.240843	0.810268	2.91816	0.00497228	3.57024	0.00156281	-1.97022	0.0529484
KEGG_FC_GAMMA_R_MEDIATED_PHAGOCYTOSIS	0.382392	0.704953	-1.85878	0.0674341	0.18425	0.854085	3.29776	0.00225032	5.77346	1.85453e-07	0.743627	0.459187	6.32257	6.46211e-08	3.69807	0.00148808	0.66835	0.506252
KEGG_LEUKOCYTE_TRANSENDOTHELIAL_MIGRATION	0.823515	0.416566	-4.01113	0.000141729	-2.63848	0.00929582	1.39671	0.170519	0.539333	0.59203	0.61237	0.541947	7.17609	2.60038e-09	3.18594	0.00462864	3.74349	0.000387663
KEGG_INTESTINAL_IMMUNE_NETWORK_FOR_IGA_PRODUCTION	-0.66347	0.511764	-7.37517	3.43831e-10	0.737606	0.461962	7.99791	1.43822e-09	1.94308	0.0553969	-0.81882	0.415317	2.19206	0.0315536	-1.29451	0.207219	-0.835275	0.406531
KEGG_CIRCADIAN_RHYTHM_MAMMAL	-0.108092	0.914469	1.42718	0.157521	-0.873445	0.383876	6.24832	9.45356e-08	1.61951	0.110736	-1.35838	0.177984	7.36625	2.40397e-10	0.291334	0.773718	-1.87935	0.0645526
KEGG_LONG_TERM_POTENTIATION	0.360958	0.720439	0.943619	0.348429	-1.49326	0.137564	-3.39844	0.00131233	3.36062	0.00134193	1.6963	0.0935343	-1.04923	0.297429	3.43964	0.00274551	-6.6064	1.44411e-08
KEGG_NEUROTROPHIN_SIGNALING_PATHWAY	1.98384	0.0600722	0.798648	0.427261	-0.846645	0.398604	6.84977	2.36946e-08	8.35027	1.28103e-10	0.710782	0.479203	4.52925	2.88404e-05	2.74503	0.0123461	-0.742205	0.460563
KEGG_LONG_TERM_DEPRESSION	-0.278248	0.782134	-0.556373	0.579786	-1.98308	0.0492993	-1.29855	0.203854	0.486093	0.628919	-2.18448	0.0317142	2.1964	0.0311322	4.15826	0.000388106	-5.38497	1.23974e-06
KEGG_OLFACTORY_TRANSDUCTION	0.263884	0.794215	-2.3043	0.0242097	1.4075	0.161438	-4.53088	0.000117397	-6.51668	2.90008e-08	-3.1622	0.00217918	-7.76366	6.50262e-11	-3.32551	0.00309292	-5.433	1.10685e-06
KEGG_TASTE_TRANSDUCTION	-0.779526	0.441737	-6.19492	2.74559e-08	1.43415	0.153978	-5.88591	3.43196e-06	-6.3486	1.11415e-08	-2.90532	0.00470802	-6.181	2.9281e-08	-3.51288	0.00196865	-8.96962	1.85997e-12
KEGG_REGULATION_OF_ACTIN_CYTOSKELETON	2.03296	0.0507012	-2.61405	0.0110972	-4.44464	1.76905e-05	-0.689468	0.494488	2.02468	0.048195	0.431488	0.667222	7.94706	5.91652e-11	2.57098	0.0183871	0.850451	0.398214
KEGG_INSULIN_SIGNALING_PATHWAY	3.84409	0.000421091	4.24607	5.54427e-05	-1.33999	0.182426	4.47191	6.16482e-05	4.26919	8.68985e-05	1.56104	0.122279	4.19227	7.91205e-05	2.73547	0.0126102	-0.209121	0.835035
KEGG_GNRH_SIGNALING_PATHWAY	1.86444	0.0721537	-2.65676	0.0097705	-0.744232	0.457957	-3.62862	0.00112644	-0.558516	0.579017	-1.17555	0.243102	-0.521606	0.603474	3.70593	0.00112195	-6.69321	5.80677e-09
KEGG_PROGESTERONE_MEDIATED_OOCYTE_MATURATION	3.07463	0.00427426	4.27298	7.89362e-05	2.72289	0.00731605	2.79952	0.00882756	8.17655	2.77337e-12	1.16345	0.247978	5.06679	4.79495e-06	3.09488	0.00558449	8.41094	4.5671e-12
KEGG_MELANOGENESIS	-0.154867	0.877566	-1.05167	0.296248	-2.01001	0.0463373	-3.72149	0.000730205	-1.10379	0.274046	-1.11893	0.266417	3.75268	0.000342705	4.48394	0.000120952	-1.16344	0.248888
KEGG_ADIPOCYTOKINE_SIGNALING_PATHWAY	-0.371794	0.71268	1.5938	0.115919	-1.73415	0.0850713	-2.4908	0.0188038	-5.63608	7.52743e-07	1.8165	0.072961	2.73008	0.00802109	2.03878	0.0520429	-4.2492	7.01392e-05
KEGG_TYPE_II_DIABETES_MELLITUS	1.02696	0.313042	-4.80628	7.61533e-06	2.40402	0.0174965	-1.80411	0.0820596	-2.41687	0.0183703	0.959547	0.34004	2.48922	0.0150087	2.34788	0.0276693	-3.965	0.000185509
KEGG_TYPE_I_DIABETES_MELLITUS	-0.586088	0.561914	-4.42792	4.20292e-05	0.270746	0.787008	7.532	3.19469e-09	5.53275	6.01057e-07	-1.14678	0.25501	4.47506	3.13529e-05	-0.125551	0.900891	0.774949	0.441166
KEGG_MATURITY_ONSET_DIABETES_OF_THE_YOUNG	-1.09313	0.282823	-5.1527	2.83331e-06	2.65329	0.00906482	-3.14186	0.00412029	-14.4485	3.86503e-23	-2.03849	0.044674	-2.67152	0.00925408	-3.52377	0.000935381	-2.82572	0.00622651
KEGG_ALDOSTERONE_REGULATED_SODIUM_REABSORPTION	-3.02622	0.00474015	-1.2796	0.204326	-1.31155	0.191898	-9.72572	4.34638e-11	-12.4542	6.77078e-18	-2.82908	0.00583723	0.090428	0.928185	0.330446	0.743505	-6.10534	5.83679e-08
KEGG_VASOPRESSIN_REGULATED_WATER_REABSORPTION	2.11941	0.0424937	5.21368	1.5305e-06	-1.5403	0.126062	2.28982	0.0271167	4.07349	0.000126223	2.39241	0.0189692	7.3251	7.09992e-10	5.16562	2.14717e-05	-1.57741	0.120211
KEGG_PROXIMAL_TUBULE_BICARBONATE_RECLAMATION	-0.861708	0.395204	-7.96661	7.16054e-11	-3.74141	0.000267164	-8.24565	8.78529e-09	-10.8778	5.97387e-13	-1.00357	0.318885	-4.03192	0.000134166	-1.89249	0.0720318	-0.741007	0.4619
KEGG_ALZHEIMERS_DISEASE	2.22373	0.0318809	-0.74451	0.459264	-0.92428	0.357017	-3.22996	0.00245222	4.62481	2.29964e-05	2.43738	0.016921	0.42876	0.669543	3.613	0.00145677	-1.54925	0.126517
KEGG_PARKINSONS_DISEASE	0.950692	0.347416	-1.4662	0.147714	-1.31736	0.189926	-4.13373	0.000157955	3.46701	0.00102506	2.42233	0.0175718	-0.999213	0.321466	2.81127	0.0093265	-1.43096	0.157148
KEGG_AMYOTROPHIC_LATERAL_SCLEROSIS_ALS	3.07512	0.00460441	-3.98955	0.000195786	0.74668	0.456507	4.83464	2.11664e-05	8.83868	9.00268e-11	2.52591	0.0134555	2.82658	0.00626793	2.81566	0.0109923	0.843923	0.402335
KEGG_HUNTINGTONS_DISEASE	1.59898	0.117588	2.6747	0.0092986	-0.696554	0.487298	-1.89732	0.0650052	5.79624	3.37338e-07	2.1581	0.033802	0.786482	0.434455	4.22599	0.00030423	0.592728	0.555387
KEGG_PRION_DISEASES	-1.09644	0.280248	-8.67831	3.5559e-12	-1.79871	0.074286	3.96381	0.000191658	-0.15217	0.879619	1.53911	0.127804	3.38345	0.00120176	1.33133	0.195	1.30436	0.197269
KEGG_VIBRIO_CHOLERAE_INFECTION	1.9676	0.0579871	2.4527	0.0169456	0.389074	0.697799	-10.6354	3.27841e-15	2.24421	0.03004	0.957727	0.340983	7.56508	8.99633e-11	2.55001	0.0172249	2.18237	0.0326944
KEGG_EPITHELIAL_CELL_SIGNALING_IN_HELICOBACTER_PYLORI_INFECTION	2.92155	0.0061861	1.46898	0.146335	0.0275407	0.978067	-5.72661	6.55423e-07	3.43515	0.00128134	0.74119	0.460648	6.43224	2.46479e-08	2.03282	0.0538356	2.20545	0.0308722
KEGG_PATHOGENIC_ESCHERICHIA_COLI_INFECTION	0.881662	0.385086	-2.35312	0.0211128	-2.457	0.0152478	4.57623	5.88367e-05	6.74225	4.77302e-09	1.09854	0.275287	8.19502	6.24388e-11	2.85073	0.00991209	4.75075	1.62091e-05
KEGG_LEISHMANIA_INFECTION	-0.0300249	0.976234	-4.72482	1.27119e-05	-0.968247	0.33462	11.1531	7.09331e-15	7.24143	1.98732e-10	1.05706	0.293521	5.46576	9.75109e-07	2.50766	0.0197237	2.5614	0.0127427
KEGG_PATHWAYS_IN_CANCER	0.299916	0.766075	-2.05324	0.0433643	-2.41489	0.0170398	3.19776	0.00303094	6.06227	1.35069e-07	0.751666	0.454399	8.37212	1.37286e-11	3.35727	0.00314301	6.58706	9.03608e-09
KEGG_COLORECTAL_CANCER	-1.02038	0.31355	0.803762	0.424649	-0.550859	0.582612	3.84872	0.000535421	9.92155	1.34168e-14	0.359244	0.720353	5.57452	7.29493e-07	3.21692	0.00452658	3.33788	0.00144765
KEGG_RENAL_CELL_CARCINOMA	0.974109	0.3349	2.57399	0.0120406	-1.52295	0.130147	7.4538	1.54097e-08	8.31394	1.961e-11	1.20769	0.230572	6.06747	9.49266e-08	2.39591	0.0271061	4.98909	4.67773e-06
KEGG_PANCREATIC_CANCER	3.73742	0.000606592	-0.920908	0.360252	-1.75506	0.0814972	6.50846	1.83004e-07	10.1687	7.51747e-16	1.11279	0.268977	7.00835	2.63036e-09	2.32857	0.0310054	4.7936	9.47915e-06
KEGG_ENDOMETRIAL_CANCER	4.02934	0.000268929	1.57763	0.119262	-1.14418	0.254454	2.98745	0.00534691	7.34651	9.5836e-10	1.0144	0.313366	6.18076	6.3692e-08	3.15541	0.00478689	2.8498	0.0061802
KEGG_GLIOMA	2.9579	0.00609251	1.51416	0.134324	-0.263492	0.792565	5.519	2.92719e-06	4.04379	0.000163901	1.29357	0.199441	5.75033	2.62548e-07	3.301	0.0031528	2.26129	0.0271647
KEGG_PROSTATE_CANCER	1.93744	0.0624853	-4.61093	1.76061e-05	-2.10493	0.0370408	4.57654	6.61157e-05	5.39652	2.18345e-06	1.52364	0.131386	6.78983	6.85246e-09	3.75129	0.00110801	3.50367	0.000892903
KEGG_THYROID_CANCER	1.90816	0.0641805	1.58343	0.118981	-0.240158	0.81057	4.43159	6.17591e-05	4.85419	8.60808e-06	1.18073	0.241219	4.10567	0.00011021	2.81711	0.0103762	3.11584	0.00305277
KEGG_BASAL_CELL_CARCINOMA	-2.30948	0.0265144	-1.91359	0.0596222	0.175248	0.861133	-6.21626	2.935e-07	0.0424107	0.966382	-1.34002	0.183878	4.67193	1.26402e-05	3.88173	0.000485637	0.919302	0.361282
KEGG_MELANOMA	2.57374	0.0150925	-4.71674	1.25925e-05	0.635932	0.525879	3.15343	0.00319447	1.10646	0.27293	1.31823	0.191037	5.15629	2.05301e-06	2.4436	0.022807	-0.0149526	0.988115
KEGG_BLADDER_CANCER	2.47497	0.0188727	-4.37472	3.93954e-05	-0.168517	0.866419	7.49216	5.39616e-09	5.70102	4.32856e-07	3.18262	0.00204922	6.53373	8.21316e-09	2.88291	0.00907632	7.62763	1.12944e-10
KEGG_CHRONIC_MYELOID_LEUKEMIA	3.89023	0.000522945	2.36852	0.0204926	-1.62668	0.106046	7.37324	2.36525e-08	8.29753	4.72101e-11	1.26297	0.210167	6.73294	7.70763e-09	3.23872	0.00400608	7.76513	6.7575e-11
KEGG_ACUTE_MYELOID_LEUKEMIA	0.967202	0.34129	-3.52918	0.000677668	-0.0234757	0.981303	8.8329	3.01478e-11	6.24631	9.46166e-08	0.892069	0.37493	5.33832	1.55103e-06	2.27747	0.0331642	3.3583	0.00129788
KEGG_SMALL_CELL_LUNG_CANCER	2.85054	0.00754236	3.58108	0.000579307	-2.50838	0.0132487	5.3067	8.79364e-06	6.21543	1.0595e-07	0.169001	0.866209	8.09783	2.11389e-11	4.55812	0.000141957	11.4173	3.43223e-17
KEGG_NON_SMALL_CELL_LUNG_CANCER	2.60419	0.0139236	3.55578	0.000673682	1.63189	0.104975	4.60905	7.08542e-05	6.42362	2.22116e-08	0.988619	0.325772	4.73892	1.15036e-05	3.36887	0.00287298	2.77843	0.00711437
KEGG_ASTHMA	-0.719954	0.476105	-4.69819	1.46724e-05	1.02355	0.307875	5.16984	1.13784e-05	0.690395	0.492797	-1.82421	0.0716982	2.32891	0.0226064	-1.13037	0.264811	-1.1757	0.243907
KEGG_AUTOIMMUNE_THYROID_DISEASE	-0.87905	0.385073	-3.82434	0.000321421	0.725838	0.469293	6.31846	3.82805e-07	0.021404	0.983006	-3.53409	0.000668274	1.41916	0.160035	-4.74214	4.45486e-05	-0.852977	0.396712
KEGG_SYSTEMIC_LUPUS_ERYTHEMATOSUS	0.127106	0.89961	4.65876	1.6342e-05	0.651541	0.515817	10.9169	1.02025e-13	4.96375	3.40883e-06	1.04001	0.301378	4.60932	1.69996e-05	2.43682	0.0184245	3.21071	0.00207076
KEGG_ALLOGRAFT_REJECTION	-0.495492	0.623352	-4.26745	7.39979e-05	-0.10428	0.917105	9.42604	7.06591e-12	6.5089	7.70726e-09	-0.95898	0.340461	3.36221	0.00129948	-0.245883	0.807218	0.762755	0.448324
KEGG_GRAFT_VERSUS_HOST_DISEASE	-0.720068	0.476433	-5.85533	1.97911e-07	-0.607756	0.544376	7.69426	2.07869e-09	4.85053	6.50231e-06	-1.40417	0.164171	2.99101	0.003954	0.425357	0.673304	0.964351	0.338433
KEGG_PRIMARY_IMMUNODEFICIENCY	-1.43032	0.164054	-4.7929	9.81344e-06	2.08009	0.0393382	6.62975	1.82214e-08	0.635236	0.527413	-0.969523	0.335249	1.0055	0.317943	1.21164	0.237145	-0.203381	0.839468
KEGG_HYPERTROPHIC_CARDIOMYOPATHY_HCM	-0.872419	0.388347	-1.43885	0.155219	-5.0786	1.15892e-06	-4.71798	5.71918e-05	-3.85707	0.00028721	-2.25478	0.0267838	3.2487	0.00172891	-1.39733	0.175013	-0.292284	0.770986
KEGG_ARRHYTHMOGENIC_RIGHT_VENTRICULAR_CARDIOMYOPATHY_ARVC	-0.226645	0.82193	-1.08781	0.280494	-4.9617	1.94541e-06	-5.12761	1.38725e-05	-1.01773	0.313198	-2.53787	0.0130025	6.85136	1.82826e-09	0.769063	0.449985	0.911631	0.365239
KEGG_DILATED_CARDIOMYOPATHY	-0.747299	0.458982	-2.71776	0.00836244	-4.6808	6.54581e-06	-4.47134	0.000108374	-4.19451	9.20036e-05	-2.14678	0.034705	2.72523	0.00806069	-0.0713252	0.943799	0.245266	0.807017
KEGG_VIRAL_MYOCARDITIS	-0.0310701	0.975384	-6.61121	1.04438e-08	-3.05504	0.00273874	9.03105	7.90857e-12	10.0546	6.67609e-16	-1.90448	0.060628	5.98658	1.8527e-07	-0.383023	0.705386	2.0035	0.0491702
