# Supplementary material for: Average Rank-Based Score to Measure Deregulation of Molecular Pathway Gene Sets
Source: PLoS One. 2011 Nov 9;6(11):e27579. doi: 10.1371/journal.pone.0027579 (PMC3212578; doi:10.1371/journal.pone.0027579)
Supplement: Table S4 — Average correlations of expression profiles across all gene pairs in the same pathways. The table contains the average Sperman correlation coefficients for all the 186 KEGG pathways in three normal tissue data sets, one multiple-tumor data set and one NCI-60 cell line data set. For each pathway, the correlations for all possible pairs of genes in the pathway were calculated and averaged. (XLS) [file pone.0027579.s007.xls]

## Sheet: gene_correlation_in_pathways.xl
Name	Number of genes	NORMAL_Su	NORMAL_Roth	NORMAL_Ge	TUMOR_Yu	TUMOR_Celine
KEGG_GLYCOLYSIS_GLUCONEOGENESIS	62	0.0638994	0.0705967	0.0372975	0.0398364	0.0263612
KEGG_CITRATE_CYCLE_TCA_CYCLE	32	0.27544	0.279028	0.170296	0.0894906	0.0435575
KEGG_PENTOSE_PHOSPHATE_PATHWAY	27	0.0822859	0.037538	0.0276833	0.0148664	0.0176955
KEGG_PENTOSE_AND_GLUCURONATE_INTERCONVERSIONS	28	0.0529219	0.0316878	0.0952142	0.041229	0.114171
KEGG_FRUCTOSE_AND_MANNOSE_METABOLISM	34	0.0767326	0.0513835	0.0021972	0.0105845	0.0201047
KEGG_GALACTOSE_METABOLISM	26	0.0771365	0.0357715	0.039529	0.0307459	0.01724
KEGG_ASCORBATE_AND_ALDARATE_METABOLISM	25	0.0827603	0.0892511	0.221622	0.04955	0.0716937
KEGG_FATTY_ACID_METABOLISM	42	0.119716	0.149439	0.215727	0.0459694	0.0491423
KEGG_STEROID_BIOSYNTHESIS	17	0.183865	0.205319	0.219598	0.125491	0.107861
KEGG_PRIMARY_BILE_ACID_BIOSYNTHESIS	16	0.0341408	0.0660835	0.0836931	0.0387799	0.0342398
KEGG_STEROID_HORMONE_BIOSYNTHESIS	55	0.0679901	0.118003	0.103945	0.111181	0.0706442
KEGG_OXIDATIVE_PHOSPHORYLATION	135	0.4217	0.258652	0.23546	0.096385	0.118784
KEGG_PURINE_METABOLISM	159	0.0572325	0.0149187	0.0233278	0.0181491	0.029243
KEGG_PYRIMIDINE_METABOLISM	98	0.142092	0.0544986	0.0448382	0.0298738	0.0394643
KEGG_ALANINE_ASPARTATE_AND_GLUTAMATE_METABOLISM	32	0.0658266	0.0666343	0.0537248	0.00694718	0.0198542
KEGG_GLYCINE_SERINE_AND_THREONINE_METABOLISM	31	0.128906	0.112247	0.139617	0.0368124	0.0604407
KEGG_CYSTEINE_AND_METHIONINE_METABOLISM	34	0.0817968	0.0227315	0.016818	0.0190605	0.0529805
KEGG_VALINE_LEUCINE_AND_ISOLEUCINE_DEGRADATION	44	0.177737	0.175819	0.227529	0.0752297	0.0559986
KEGG_VALINE_LEUCINE_AND_ISOLEUCINE_BIOSYNTHESIS	11	0.124576	0.0383038	0.0348195	0.00914614	0.0352166
KEGG_LYSINE_DEGRADATION	44	0.0415432	0.0595899	0.0489075	0.0330609	0.0213882
KEGG_ARGININE_AND_PROLINE_METABOLISM	54	0.0821507	0.0531113	0.0814961	0.0211113	0.0380546
KEGG_HISTIDINE_METABOLISM	29	0.0305672	0.0287064	0.0833711	0.00837591	0.0420529
KEGG_TYROSINE_METABOLISM	42	0.0744759	0.0744762	0.0799316	0.0494845	0.0402912
KEGG_PHENYLALANINE_METABOLISM	18	0.0735704	0.120413	0.0890881	0.0322783	0.0216167
KEGG_TRYPTOPHAN_METABOLISM	40	0.0569912	0.097219	0.131703	0.0252071	0.0425359
KEGG_BETA_ALANINE_METABOLISM	22	0.0664693	0.0732387	0.0934902	0.0136906	0.0186377
KEGG_TAURINE_AND_HYPOTAURINE_METABOLISM	10	0.0351817	0.032508	0.0399018	0.0414488	0.0501584
KEGG_SELENOAMINO_ACID_METABOLISM	26	0.0792837	0.0192998	0.0404443	0.0166558	-0.00413766
KEGG_GLUTATHIONE_METABOLISM	50	0.142179	0.105305	0.0705394	0.0180865	0.0252768
KEGG_STARCH_AND_SUCROSE_METABOLISM	52	0.0463905	0.0533929	0.0485701	0.0248368	0.0648226
KEGG_N_GLYCAN_BIOSYNTHESIS	46	0.235863	0.133197	0.145162	0.0192873	0.0204382
KEGG_OTHER_GLYCAN_DEGRADATION	16	0.356995	0.218815	0.255173	0.128006	0.107247
KEGG_O_GLYCAN_BIOSYNTHESIS	30	-0.00117245	0.00723405	0.0847038	0.0190933	-0.0405715
KEGG_AMINO_SUGAR_AND_NUCLEOTIDE_SUGAR_METABOLISM	44	0.123086	0.0815116	0.0504264	0.0198046	0.0219314
KEGG_GLYCOSAMINOGLYCAN_DEGRADATION	21	0.218081	0.196837	0.211917	0.0628396	0.053179
KEGG_GLYCOSAMINOGLYCAN_BIOSYNTHESIS_CHONDROITIN_SULFATE	22	0.0520172	0.0374056	0.0827801	0.0623255	0.0990493
KEGG_GLYCOSAMINOGLYCAN_BIOSYNTHESIS_KERATAN_SULFATE	15	-0.0335333	-0.00230153	0.0315917	-0.008479	0.00153993
KEGG_GLYCOSAMINOGLYCAN_BIOSYNTHESIS_HEPARAN_SULFATE	26	0.0263041	0.0810594	0.0755573	0.0384373	0.0379538
KEGG_GLYCEROLIPID_METABOLISM	49	0.0344334	0.0161957	0.0263239	0.0303169	0.0272469
KEGG_INOSITOL_PHOSPHATE_METABOLISM	54	0.0372818	0.0181306	0.0324075	0.0176171	0.0213501
KEGG_GLYCOSYLPHOSPHATIDYLINOSITOL_GPI_ANCHOR_BIOSYNTHESIS	25	0.101485	0.0905359	0.0863127	0.0649341	0.0547837
KEGG_GLYCEROPHOSPHOLIPID_METABOLISM	77	0.0268619	0.0109871	0.0241297	0.0347242	0.0128685
KEGG_ETHER_LIPID_METABOLISM	33	0.0254126	0.0229271	0.0142611	0.0515034	0.036969
KEGG_ARACHIDONIC_ACID_METABOLISM	58	0.0564624	0.108972	0.0603169	0.0836732	0.0769778
KEGG_LINOLEIC_ACID_METABOLISM	29	0.104935	0.177038	0.141132	0.202651	0.151356
KEGG_ALPHA_LINOLENIC_ACID_METABOLISM	19	0.0447918	0.0855649	0.0372501	0.0853678	0.0668272
KEGG_SPHINGOLIPID_METABOLISM	40	0.0236076	0.0458234	0.0509563	0.0235146	0.0155561
KEGG_GLYCOSPHINGOLIPID_BIOSYNTHESIS_LACTO_AND_NEOLACTO_SERIES	26	0.0419528	0.0731795	0.0854967	0.113075	0.0174736
KEGG_GLYCOSPHINGOLIPID_BIOSYNTHESIS_GLOBO_SERIES	14	0.0980124	0.024261	0.0309881	0.020607	0.0182677
KEGG_GLYCOSPHINGOLIPID_BIOSYNTHESIS_GANGLIO_SERIES	15	0.011184	0.00324564	-0.0169111	0.035486	-0.0047008
KEGG_PYRUVATE_METABOLISM	40	0.130003	0.108748	0.0788664	0.0277383	0.0228022
KEGG_GLYOXYLATE_AND_DICARBOXYLATE_METABOLISM	16	0.179815	0.0589302	0.054863	0.0213721	0.0269118
KEGG_PROPANOATE_METABOLISM	33	0.159945	0.159132	0.179288	0.0739498	0.0324945
KEGG_BUTANOATE_METABOLISM	34	0.104786	0.0830608	0.117447	0.0322678	0.0335668
KEGG_ONE_CARBON_POOL_BY_FOLATE	17	0.135473	0.0428601	0.0826725	0.0290084	0.081113
KEGG_RIBOFLAVIN_METABOLISM	16	0.0325397	0.00682191	-0.0107266	-0.00761488	0.0375121
KEGG_NICOTINATE_AND_NICOTINAMIDE_METABOLISM	24	0.0315282	0.0530668	0.0858557	0.0026136	0.038441
KEGG_PANTOTHENATE_AND_COA_BIOSYNTHESIS	16	0.0653406	0.0568874	0.0790346	0.00381138	-0.0444231
KEGG_FOLATE_BIOSYNTHESIS	11	0.0983136	0.0394909	0.063746	0.0348095	0.0563354
KEGG_RETINOL_METABOLISM	64	0.0820365	0.150123	0.153707	0.153659	0.126304
KEGG_PORPHYRIN_AND_CHLOROPHYLL_METABOLISM	41	0.0650523	0.056255	0.115614	0.037966	0.035104
KEGG_TERPENOID_BACKBONE_BIOSYNTHESIS	15	0.214382	0.100992	0.0916941	0.0939135	0.163927
KEGG_LIMONENE_AND_PINENE_DEGRADATION	10	0.0554026	0.151115	0.132378	0.0417526	0.0624294
KEGG_NITROGEN_METABOLISM	23	0.0687114	0.109605	0.0608833	0.0580598	0.0467229
KEGG_SULFUR_METABOLISM	13	0.0195245	0.0029265	0.0542423	0.0347693	-0.0287969
KEGG_AMINOACYL_TRNA_BIOSYNTHESIS	41	0.192747	0.0807307	0.0413019	0.0647603	0.120235
KEGG_METABOLISM_OF_XENOBIOTICS_BY_CYTOCHROME_P450	70	0.0796774	0.121122	0.143431	0.0929466	0.0713641
KEGG_DRUG_METABOLISM_CYTOCHROME_P450	72	0.0957699	0.123075	0.153792	0.102629	0.0745193
KEGG_DRUG_METABOLISM_OTHER_ENZYMES	51	0.0525275	0.124021	0.111727	0.0677205	0.0368217
KEGG_BIOSYNTHESIS_OF_UNSATURATED_FATTY_ACIDS	22	0.124804	0.12566	0.104792	0.0312469	0.00137716
KEGG_ABC_TRANSPORTERS	44	0.0210373	0.0340021	0.0344959	0.0472994	0.0571047
KEGG_RIBOSOME	88	0.806183	0.758644	0.7212	0.411503	0.47689
KEGG_RNA_DEGRADATION	59	0.265646	0.157436	0.0484568	0.0174524	0.0716128
KEGG_RNA_POLYMERASE	29	0.237113	0.0750369	0.0537999	0.0472752	0.0733668
KEGG_BASAL_TRANSCRIPTION_FACTORS	36	0.246974	0.107828	0.0701776	0.0137579	0.0863842
KEGG_DNA_REPLICATION	36	0.325281	0.226328	0.233782	0.230665	0.180893
KEGG_SPLICEOSOME	128	0.470562	0.274323	0.179996	0.0664083	0.12877
KEGG_PROTEASOME	48	0.515396	0.334168	0.209416	0.200529	0.086344
KEGG_PROTEIN_EXPORT	24	0.472424	0.284271	0.243395	0.106404	0.031461
KEGG_PPAR_SIGNALING_PATHWAY	69	0.0511648	0.0557455	0.055987	0.0455121	0.0377119
KEGG_BASE_EXCISION_REPAIR	35	0.230967	0.0912301	0.0827365	0.0697091	0.0638169
KEGG_NUCLEOTIDE_EXCISION_REPAIR	44	0.258309	0.140973	0.0637147	0.0302061	0.0367333
KEGG_MISMATCH_REPAIR	23	0.32493	0.199259	0.165186	0.102512	0.0958089
KEGG_HOMOLOGOUS_RECOMBINATION	28	0.126739	0.0860153	0.124803	0.0668517	0.0790979
KEGG_NON_HOMOLOGOUS_END_JOINING	14	0.271086	0.0741192	0.109295	0.0177189	0.0654518
KEGG_MAPK_SIGNALING_PATHWAY	267	0.0255366	0.0131167	0.0144389	0.0325976	0.0235843
KEGG_ERBB_SIGNALING_PATHWAY	87	0.0347254	0.0155698	0.0199843	0.0206342	0.0215994
KEGG_CALCIUM_SIGNALING_PATHWAY	178	0.0416023	0.0857073	0.0479201	0.0741346	0.0534598
KEGG_CYTOKINE_CYTOKINE_RECEPTOR_INTERACTION	267	0.0826844	0.149443	0.104824	0.115636	0.0712338
KEGG_CHEMOKINE_SIGNALING_PATHWAY	190	0.055809	0.0345649	0.0413377	0.0580751	0.0332942
KEGG_PHOSPHATIDYLINOSITOL_SIGNALING_SYSTEM	76	0.0324333	0.0319777	0.0437343	0.0304059	0.0251475
KEGG_NEUROACTIVE_LIGAND_RECEPTOR_INTERACTION	272	0.0995533	0.20193	0.0869287	0.166152	0.117104
KEGG_CELL_CYCLE	128	0.171461	0.064691	0.090578	0.0708904	0.0374065
KEGG_OOCYTE_MEIOSIS	114	0.0481801	0.0218666	0.0187291	0.0159639	0.0204131
KEGG_P53_SIGNALING_PATHWAY	69	0.0523892	0.0766818	0.0761037	0.0265105	0.0147161
KEGG_UBIQUITIN_MEDIATED_PROTEOLYSIS	138	0.155207	0.0825817	0.0215808	0.0107831	0.0144163
KEGG_SNARE_INTERACTIONS_IN_VESICULAR_TRANSPORT	38	0.154696	0.0364945	0.0131826	0.0154543	0.0200979
KEGG_REGULATION_OF_AUTOPHAGY	35	0.0507845	0.0248229	0.0669486	0.0832222	0.0471244
KEGG_LYSOSOME	121	0.191022	0.0674547	0.0731896	0.05383	0.0657298
KEGG_ENDOCYTOSIS	183	0.0708832	0.0183262	0.0110646	0.00923425	0.0190422
KEGG_PEROXISOME	78	0.116185	0.0738437	0.0925494	0.0368237	0.0336239
KEGG_MTOR_SIGNALING_PATHWAY	52	0.0250953	0.0132448	0.0209291	0.0186652	0.00979294
KEGG_APOPTOSIS	88	0.0739233	0.057468	0.053407	0.026357	0.0263194
KEGG_CARDIAC_MUSCLE_CONTRACTION	80	0.110611	0.155586	0.129735	0.0279132	0.0611727
KEGG_VASCULAR_SMOOTH_MUSCLE_CONTRACTION	115	0.0273403	0.0251046	0.0285216	0.0468181	0.0406343
KEGG_WNT_SIGNALING_PATHWAY	151	0.0206542	0.0146361	0.0211693	0.020386	0.0214794
KEGG_DORSO_VENTRAL_AXIS_FORMATION	25	0.00750124	0.00374447	0.0080883	0.0325944	-0.0182379
KEGG_NOTCH_SIGNALING_PATHWAY	47	0.0860085	0.0633384	0.0534576	0.0199837	0.025757
KEGG_HEDGEHOG_SIGNALING_PATHWAY	56	0.0495149	0.0576019	0.0346651	0.0423599	0.079244
KEGG_TGF_BETA_SIGNALING_PATHWAY	86	0.0428167	0.0440452	0.0365294	0.0244066	0.0332404
KEGG_AXON_GUIDANCE	129	0.0414799	0.0306737	0.0326389	0.0244847	0.0297397
KEGG_VEGF_SIGNALING_PATHWAY	76	0.0286359	0.0145473	0.012568	0.0202224	0.028877
KEGG_FOCAL_ADHESION	201	0.050315	0.056699	0.0581235	0.0403765	0.04191
KEGG_ECM_RECEPTOR_INTERACTION	84	0.130389	0.126387	0.102614	0.0749295	0.0788917
KEGG_CELL_ADHESION_MOLECULES_CAMS	134	0.06098	0.0691172	0.0696291	0.110487	0.0762533
KEGG_ADHERENS_JUNCTION	75	0.0455309	0.0522918	0.048141	0.0193166	0.0261874
KEGG_TIGHT_JUNCTION	134	0.0432488	0.0143367	0.0130385	0.0213513	0.0290858
KEGG_GAP_JUNCTION	90	0.0483564	0.0449758	0.0500165	0.0295698	0.0336462
KEGG_COMPLEMENT_AND_COAGULATION_CASCADES	69	0.136073	0.176224	0.170721	0.128328	0.0483684
KEGG_ANTIGEN_PROCESSING_AND_PRESENTATION	89	0.104492	0.132165	0.167679	0.136244	0.0561803
KEGG_RENIN_ANGIOTENSIN_SYSTEM	17	0.0669439	0.0972958	0.103643	0.0751928	0.0374797
KEGG_TOLL_LIKE_RECEPTOR_SIGNALING_PATHWAY	102	0.0551739	0.0592258	0.0659403	0.0869675	0.0435885
KEGG_NOD_LIKE_RECEPTOR_SIGNALING_PATHWAY	62	0.0939366	0.0621452	0.0778565	0.0737132	0.0181781
KEGG_RIG_I_LIKE_RECEPTOR_SIGNALING_PATHWAY	71	0.0700136	0.0532841	0.0381494	0.0536042	0.0408221
KEGG_CYTOSOLIC_DNA_SENSING_PATHWAY	56	0.069053	0.107611	0.100806	0.110488	0.0365333
KEGG_JAK_STAT_SIGNALING_PATHWAY	155	0.0341848	0.0707254	0.0700962	0.0757106	0.0520727
KEGG_HEMATOPOIETIC_CELL_LINEAGE	88	0.0768921	0.196206	0.187319	0.147009	0.0787632
KEGG_NATURAL_KILLER_CELL_MEDIATED_CYTOTOXICITY	137	0.0594922	0.0824637	0.0927836	0.101759	0.0387774
KEGG_T_CELL_RECEPTOR_SIGNALING_PATHWAY	108	0.079626	0.0449792	0.0511567	0.0517344	0.0409779
KEGG_B_CELL_RECEPTOR_SIGNALING_PATHWAY	75	0.122785	0.0576386	0.0498361	0.0487277	0.0262993
KEGG_FC_EPSILON_RI_SIGNALING_PATHWAY	79	0.0435311	0.0211361	0.0340091	0.0459494	0.0376615
KEGG_FC_GAMMA_R_MEDIATED_PHAGOCYTOSIS	97	0.073758	0.0386503	0.0331313	0.0365073	0.0151465
KEGG_LEUKOCYTE_TRANSENDOTHELIAL_MIGRATION	118	0.0624424	0.0544499	0.0668089	0.0452442	0.031265
KEGG_INTESTINAL_IMMUNE_NETWORK_FOR_IGA_PRODUCTION	48	0.148171	0.252104	0.241502	0.215513	0.101366
KEGG_CIRCADIAN_RHYTHM_MAMMAL	13	0.11619	0.108788	0.146009	0.0751153	0.0253342
KEGG_LONG_TERM_POTENTIATION	70	0.0499291	0.0445743	0.0436347	0.0305942	0.0240789
KEGG_NEUROTROPHIN_SIGNALING_PATHWAY	126	0.0648976	0.0164958	0.022796	0.0163813	0.0145225
KEGG_LONG_TERM_DEPRESSION	70	0.0343137	0.0388403	0.0337134	0.0410221	0.0291249
KEGG_OLFACTORY_TRANSDUCTION	389	0.208333	0.292092	0.0863361	0.192057	0.112421
KEGG_TASTE_TRANSDUCTION	52	0.0586652	0.123153	0.0733525	0.130486	0.0476867
KEGG_REGULATION_OF_ACTIN_CYTOSKELETON	216	0.0365148	0.0200297	0.020676	0.0294335	0.0242509
KEGG_INSULIN_SIGNALING_PATHWAY	137	0.0326973	0.0132117	0.0172555	0.020411	0.0229369
KEGG_GNRH_SIGNALING_PATHWAY	101	0.021046	0.0144	0.0224896	0.0369915	0.0240674
KEGG_PROGESTERONE_MEDIATED_OOCYTE_MATURATION	86	0.0287261	0.00922639	0.0197129	0.0293315	0.0283545
KEGG_MELANOGENESIS	102	0.0274483	0.0170111	0.0260173	0.038783	0.0376377
KEGG_ADIPOCYTOKINE_SIGNALING_PATHWAY	67	0.0266611	0.0214434	0.0220792	0.0337528	0.0203475
KEGG_TYPE_II_DIABETES_MELLITUS	47	0.0328042	0.0565028	0.0176381	0.0363302	0.094474
KEGG_TYPE_I_DIABETES_MELLITUS	44	0.152625	0.166127	0.205596	0.238769	0.0930451
KEGG_MATURITY_ONSET_DIABETES_OF_THE_YOUNG	25	0.104576	0.238436	0.158546	0.156628	0.0982501
KEGG_ALDOSTERONE_REGULATED_SODIUM_REABSORPTION	42	0.013925	0.0341352	0.0129012	0.0330706	0.0422714
KEGG_VASOPRESSIN_REGULATED_WATER_REABSORPTION	44	0.114543	0.0562074	0.0490721	0.0199906	0.00846537
KEGG_PROXIMAL_TUBULE_BICARBONATE_RECLAMATION	23	0.117858	0.111108	0.0990964	0.0461659	0.0610477
KEGG_ALZHEIMERS_DISEASE	169	0.256404	0.126168	0.0907912	0.0302094	0.0533706
KEGG_PARKINSONS_DISEASE	133	0.420612	0.238817	0.217789	0.0834032	0.107533
KEGG_AMYOTROPHIC_LATERAL_SCLEROSIS_ALS	53	0.0414373	0.0233182	0.0126619	0.0212428	0.0289597
KEGG_HUNTINGTONS_DISEASE	185	0.296654	0.117977	0.0820437	0.0389816	0.0407388
KEGG_PRION_DISEASES	35	0.028964	0.0269279	0.0131739	0.038946	0.0172897
KEGG_VIBRIO_CHOLERAE_INFECTION	56	0.0819636	0.0385358	0.0384032	0.0140798	0.0342293
KEGG_EPITHELIAL_CELL_SIGNALING_IN_HELICOBACTER_PYLORI_INFECTION	68	0.0960794	0.0179509	0.0215128	0.0185824	0.0140631
KEGG_PATHOGENIC_ESCHERICHIA_COLI_INFECTION	59	0.111067	0.0717909	0.0306238	0.0481349	0.0217958
KEGG_LEISHMANIA_INFECTION	72	0.191033	0.170714	0.179883	0.151255	0.0365068
KEGG_PATHWAYS_IN_CANCER	328	0.0305631	0.0316687	0.0287198	0.0244843	0.0237458
KEGG_COLORECTAL_CANCER	62	0.0699315	0.0248219	0.0219104	0.00998819	0.00665591
KEGG_RENAL_CELL_CARCINOMA	70	0.0696109	0.0239221	0.0186115	0.00901682	0.0236548
KEGG_PANCREATIC_CANCER	70	0.0824411	0.0368638	0.0245688	0.0173293	0.015092
KEGG_ENDOMETRIAL_CANCER	52	0.0528837	0.0152335	0.0128322	0.0128415	0.0198855
KEGG_GLIOMA	65	0.0311796	0.005019	0.0170879	0.0220993	0.0216033
KEGG_PROSTATE_CANCER	89	0.0606764	0.0311023	0.0364684	0.0145782	0.0201672
KEGG_THYROID_CANCER	29	0.124687	0.0571981	0.000140991	-0.00244982	0.0185289
KEGG_BASAL_CELL_CARCINOMA	55	0.0369619	0.0758613	0.0647857	0.0544146	0.0687109
KEGG_MELANOMA	71	0.0184983	0.0166207	0.020768	0.030204	0.0318261
KEGG_BLADDER_CANCER	42	0.0975041	0.0638035	0.0376976	0.0164476	0.0208039
KEGG_CHRONIC_MYELOID_LEUKEMIA	73	0.110691	0.0388165	0.0304299	0.00663222	0.00873009
KEGG_ACUTE_MYELOID_LEUKEMIA	60	0.11846	0.0490074	0.0302541	0.0206106	0.0222619
KEGG_SMALL_CELL_LUNG_CANCER	84	0.0478277	0.0619361	0.0631675	0.0186941	0.0174817
KEGG_NON_SMALL_CELL_LUNG_CANCER	54	0.0802201	0.0105607	0.0305575	0.0287757	0.030789
KEGG_ASTHMA	30	0.140889	0.258245	0.276729	0.206907	0.131421
KEGG_AUTOIMMUNE_THYROID_DISEASE	53	0.129807	0.250003	0.248371	0.221236	0.107085
KEGG_SYSTEMIC_LUPUS_ERYTHEMATOSUS	140	0.083772	0.12776	0.125699	0.0997479	0.0745421
KEGG_ALLOGRAFT_REJECTION	38	0.244183	0.333115	0.383252	0.320677	0.114846
KEGG_GRAFT_VERSUS_HOST_DISEASE	42	0.231908	0.334164	0.357788	0.31562	0.103069
KEGG_PRIMARY_IMMUNODEFICIENCY	35	0.126322	0.258592	0.27862	0.224274	0.122859
KEGG_HYPERTROPHIC_CARDIOMYOPATHY_HCM	85	0.067137	0.0761091	0.0693159	0.0572264	0.056373
KEGG_ARRHYTHMOGENIC_RIGHT_VENTRICULAR_CARDIOMYOPATHY_ARVC	76	0.0505884	0.0440346	0.03299	0.0443513	0.051902
KEGG_DILATED_CARDIOMYOPATHY	92	0.0519543	0.0668669	0.0533966	0.0548418	0.0588331
KEGG_VIRAL_MYOCARDITIS	73	0.118407	0.12576	0.116919	0.0901165	0.0403979
