# Supplementary material for: Average Rank-Based Score to Measure Deregulation of Molecular Pathway Gene Sets
Source: PLoS One. 2011 Nov 9;6(11):e27579. doi: 10.1371/journal.pone.0027579 (PMC3212578; doi:10.1371/journal.pone.0027579)
Supplement: Table S5 — Comparison of the differential pathways identified by the AR-score based and the ES-score based methods. The table contains the pathways that show significantly activities in Liver cancer and normal liver samples. The AR-scores of pathway in cancer and normal are compared using the t-test, whereas the ES-scores are compared using the Wilcoxon test. Note that pathways identified by the two methods are highly consistent. (XLS) [file pone.0027579.s008.xls]

## Sheet: Significant_in_AR_and_ES
Pathway	AR (Rank)	P-value	ES (GSEA)		Consistency
	t-score	P-value (t-test)	Avg(Tumoe)-avg(Normal)	P-value (Wilcox test)
KEGG_RNA_POLYMERASE	11.0124	2.80663e-17	0.152083	2.48468e-15	Y
KEGG_CYTOSOLIC_DNA_SENSING_PATHWAY	10.753	3.24113e-16	0.13533	1.61853e-13	Y
KEGG_PHOSPHATIDYLINOSITOL_SIGNALING_SYSTEM	-9.71092	5.98551e-15	-0.175277	2.07478e-14	Y
KEGG_CALCIUM_SIGNALING_PATHWAY	-9.90694	1.85332e-14	-0.134731	1.87356e-14	Y
KEGG_PHENYLALANINE_METABOLISM	-9.15401	1.18341e-13	-0.206204	4.19066e-14	Y
KEGG_GLYCOSAMINOGLYCAN_DEGRADATION	-9.36774	1.00748e-12	-0.0871156	4.46472e-13	Y
KEGG_HUNTINGTONS_DISEASE	-8.50235	2.00459e-12	-0.334952	5.01384e-12	Y
KEGG_FOLATE_BIOSYNTHESIS	-8.67831	3.5559e-12	-0.105489	1.50075e-10	Y
KEGG_P53_SIGNALING_PATHWAY	-8.50117	1.47959e-11	-0.210119	3.39855e-13	Y
KEGG_VASOPRESSIN_REGULATED_WATER_REABSORPTION	-8.32781	2.14388e-11	-0.0583328	6.41997e-09	Y
KEGG_ETHER_LIPID_METABOLISM	-7.96661	7.16054e-11	-0.116977	7.52421e-10	Y
KEGG_SULFUR_METABOLISM	-7.65539	1.60648e-10	-0.11311	1.61323e-10	Y
KEGG_LEUKOCYTE_TRANSENDOTHELIAL_MIGRATION	7.40302	1.78385e-10	0.236625	1.12166e-10	Y
KEGG_STARCH_AND_SUCROSE_METABOLISM	-7.37517	3.43831e-10	-0.142436	6.81651e-08	Y
KEGG_NON_HOMOLOGOUS_END_JOINING	-7.15436	6.18332e-10	-0.0504918	1.1032e-06	Y
KEGG_TYROSINE_METABOLISM	-7.04448	8.46351e-10	-0.158292	3.65159e-11	Y
KEGG_HOMOLOGOUS_RECOMBINATION	-7.14054	9.3155e-10	-0.0825451	7.73058e-09	Y
KEGG_METABOLISM_OF_XENOBIOTICS_BY_CYTOCHROME_P450	7.00776	1.16044e-09	0.0874947	2.48859e-05	Y
KEGG_INOSITOL_PHOSPHATE_METABOLISM	-7.06832	1.29535e-09	-0.059702	8.05202e-10	Y
KEGG_ECM_RECEPTOR_INTERACTION	6.93485	1.37083e-09	0.26203	6.09134e-08	Y
KEGG_ALANINE_ASPARTATE_AND_GLUTAMATE_METABOLISM	-7.01064	1.52381e-09	-0.0867465	7.20199e-11	Y
KEGG_NOTCH_SIGNALING_PATHWAY	-7.00122	2.26412e-09	-0.0744814	4.45294e-16	Y
KEGG_BETA_ALANINE_METABOLISM	-6.81024	2.86218e-09	-0.120199	4.33183e-08	Y
KEGG_PROTEASOME	-7.02437	5.36889e-09	-0.143793	6.81651e-08	Y
KEGG_JAK_STAT_SIGNALING_PATHWAY	6.62617	5.48986e-09	0.346641	1.47006e-09	Y
KEGG_PANTOTHENATE_AND_COA_BIOSYNTHESIS	-6.55207	6.59988e-09	-0.0950173	1.0541e-09	Y
KEGG_DILATED_CARDIOMYOPATHY	-6.67248	9.58132e-09	-0.285286	1.34151e-06	Y
KEGG_GAP_JUNCTION	-6.61121	1.04438e-08	-0.0803776	2.94783e-07	Y
KEGG_MISMATCH_REPAIR	-6.74516	1.09079e-08	-0.0617577	4.25309e-11	Y
KEGG_ARACHIDONIC_ACID_METABOLISM	6.57329	1.73365e-08	0.089853	5.44021e-08	Y
KEGG_LIMONENE_AND_PINENE_DEGRADATION	6.24815	8.14758e-08	0.0745567	4.76295e-05	Y
KEGG_LINOLEIC_ACID_METABOLISM	-6.18966	8.996e-08	-0.143512	9.06756e-15	Y
KEGG_T_CELL_RECEPTOR_SIGNALING_PATHWAY	-5.88902	9.15887e-08	-0.173464	5.75699e-08	Y
KEGG_PEROXISOME	-5.90938	9.65301e-08	-0.287214	4.65672e-10	Y
KEGG_PYRIMIDINE_METABOLISM	-5.85533	1.97911e-07	-0.069193	7.05322e-05	Y
KEGG_RIG_I_LIKE_RECEPTOR_SIGNALING_PATHWAY	-5.99585	2.24893e-07	-0.0919036	6.20993e-14	Y
KEGG_ERBB_SIGNALING_PATHWAY	-5.75727	2.47314e-07	-0.198226	7.20931e-08	Y
KEGG_CYTOKINE_CYTOKINE_RECEPTOR_INTERACTION	-5.70203	3.54047e-07	-0.275547	5.2062e-07	Y
KEGG_SPHINGOLIPID_METABOLISM	-5.56926	4.28298e-07	-0.238212	1.12293e-07	Y
KEGG_N_GLYCAN_BIOSYNTHESIS	-5.55672	4.521e-07	-0.382994	5.75699e-08	Y
KEGG_TOLL_LIKE_RECEPTOR_SIGNALING_PATHWAY	5.61277	6.37997e-07	0.0654662	9.75876e-06	Y
KEGG_GLYCEROPHOSPHOLIPID_METABOLISM	-5.49074	6.76182e-07	-0.22666	9.75876e-06	Y
KEGG_APOPTOSIS	-5.23341	2.48109e-06	-0.0779616	5.23402e-06	Y
KEGG_TYPE_I_DIABETES_MELLITUS	-5.18204	2.50395e-06	-0.255032	1.70839e-06	Y
KEGG_PROPANOATE_METABOLISM	-5.1527	2.83331e-06	-0.0915503	2.49973e-06	Y
KEGG_TGF_BETA_SIGNALING_PATHWAY	-5.24321	3.19905e-06	-0.0654375	8.18559e-06	Y
KEGG_CELL_CYCLE	-5.02684	3.22245e-06	-0.0969451	2.42581e-08	Y
KEGG_MTOR_SIGNALING_PATHWAY	5.0776	4.98872e-06	0.0461071	1.97225e-06	Y
KEGG_RIBOSOME	-4.90836	5.06662e-06	-0.115141	6.85397e-06	Y
KEGG_SNARE_INTERACTIONS_IN_VESICULAR_TRANSPORT	4.98616	6.94224e-06	0.0932257	1.78111e-05	Y
KEGG_NEUROACTIVE_LIGAND_RECEPTOR_INTERACTION	-4.80628	7.61533e-06	-0.0790925	8.18559e-06	Y
KEGG_SPLICEOSOME	-4.7929	9.81344e-06	-0.366853	3.98081e-06	Y
KEGG_PATHOGENIC_ESCHERICHIA_COLI_INFECTION	-4.71674	1.25925e-05	-0.0807881	7.02969e-10	Y
KEGG_NON_SMALL_CELL_LUNG_CANCER	-4.72482	1.27119e-05	-0.0994398	9.51998e-08	Y
KEGG_HEMATOPOIETIC_CELL_LINEAGE	-4.67043	1.51868e-05	-0.138469	6.8452e-14	Y
KEGG_VALINE_LEUCINE_AND_ISOLEUCINE_DEGRADATION	-4.67001	1.52463e-05	-0.213746	2.81631e-05	Y
KEGG_AUTOIMMUNE_THYROID_DISEASE	-4.63892	1.60577e-05	-0.290712	1.39682e-07	Y
KEGG_SELENOAMINO_ACID_METABOLISM	-4.61093	1.76061e-05	-0.304131	5.84891e-13	Y
KEGG_ASCORBATE_AND_ALDARATE_METABOLISM	-4.57906	1.89583e-05	-0.0448633	1.62814e-06	Y
KEGG_CYSTEINE_AND_METHIONINE_METABOLISM	-4.67636	2.16914e-05	-0.056275	4.40819e-09	Y
KEGG_ANTIGEN_PROCESSING_AND_PRESENTATION	-4.57642	2.70994e-05	-0.066207	2.65374e-07	Y
KEGG_SYSTEMIC_LUPUS_ERYTHEMATOSUS	-4.26748	6.39643e-05	-0.0760201	7.62367e-08	Y
KEGG_OTHER_GLYCAN_DEGRADATION	-4.24025	8.98972e-05	-0.061775	3.44782e-07	Y

## Sheet: complete_data
Pathway	AR (Rank)	P-value	ES (GSEA)
	t-score	P-value (t-test)	Avg(Tumoe)-avg(Normal)	P-value (Wilcox test)
KEGG_RNA_POLYMERASE	11.0124	2.80663e-17	0.152083	2.48468e-15
KEGG_CYTOSOLIC_DNA_SENSING_PATHWAY	10.753	3.24113e-16	0.13533	1.61853e-13
KEGG_PHOSPHATIDYLINOSITOL_SIGNALING_SYSTEM	-9.71092	5.98551e-15	-0.175277	2.07478e-14
KEGG_CALCIUM_SIGNALING_PATHWAY	-9.90694	1.85332e-14	-0.134731	1.87356e-14
KEGG_PHENYLALANINE_METABOLISM	-9.15401	1.18341e-13	-0.206204	4.19066e-14
KEGG_GLYCOSAMINOGLYCAN_DEGRADATION	-9.36774	1.00748e-12	-0.0871156	4.46472e-13
KEGG_HUNTINGTONS_DISEASE	-8.50235	2.00459e-12	-0.334952	5.01384e-12
KEGG_FOLATE_BIOSYNTHESIS	-8.67831	3.5559e-12	-0.105489	1.50075e-10
KEGG_P53_SIGNALING_PATHWAY	-8.50117	1.47959e-11	-0.210119	3.39855e-13
KEGG_VASOPRESSIN_REGULATED_WATER_REABSORPTION	-8.32781	2.14388e-11	-0.0583328	6.41997e-09
KEGG_ETHER_LIPID_METABOLISM	-7.96661	7.16054e-11	-0.116977	7.52421e-10
KEGG_SULFUR_METABOLISM	-7.65539	1.60648e-10	-0.11311	1.61323e-10
KEGG_LEUKOCYTE_TRANSENDOTHELIAL_MIGRATION	7.40302	1.78385e-10	0.236625	1.12166e-10
KEGG_STARCH_AND_SUCROSE_METABOLISM	-7.37517	3.43831e-10	-0.142436	6.81651e-08
KEGG_AMINOACYL_TRNA_BIOSYNTHESIS	7.15066	4.11225e-10	0.0690845	0.651275
KEGG_NON_HOMOLOGOUS_END_JOINING	-7.15436	6.18332e-10	-0.0504918	1.1032e-06
KEGG_TYROSINE_METABOLISM	-7.04448	8.46351e-10	-0.158292	3.65159e-11
KEGG_HOMOLOGOUS_RECOMBINATION	-7.14054	9.3155e-10	-0.0825451	7.73058e-09
KEGG_METABOLISM_OF_XENOBIOTICS_BY_CYTOCHROME_P450	7.00776	1.16044e-09	0.0874947	2.48859e-05
KEGG_INOSITOL_PHOSPHATE_METABOLISM	-7.06832	1.29535e-09	-0.059702	8.05202e-10
KEGG_ECM_RECEPTOR_INTERACTION	6.93485	1.37083e-09	0.26203	6.09134e-08
KEGG_ALANINE_ASPARTATE_AND_GLUTAMATE_METABOLISM	-7.01064	1.52381e-09	-0.0867465	7.20199e-11
KEGG_NOTCH_SIGNALING_PATHWAY	-7.00122	2.26412e-09	-0.0744814	4.45294e-16
KEGG_BETA_ALANINE_METABOLISM	-6.81024	2.86218e-09	-0.120199	4.33183e-08
KEGG_PROTEASOME	-7.02437	5.36889e-09	-0.143793	6.81651e-08
KEGG_JAK_STAT_SIGNALING_PATHWAY	6.62617	5.48986e-09	0.346641	1.47006e-09
KEGG_PANTOTHENATE_AND_COA_BIOSYNTHESIS	-6.55207	6.59988e-09	-0.0950173	1.0541e-09
KEGG_DILATED_CARDIOMYOPATHY	-6.67248	9.58132e-09	-0.285286	1.34151e-06
KEGG_GAP_JUNCTION	-6.61121	1.04438e-08	-0.0803776	2.94783e-07
KEGG_MISMATCH_REPAIR	-6.74516	1.09079e-08	-0.0617577	4.25309e-11
KEGG_ARACHIDONIC_ACID_METABOLISM	6.57329	1.73365e-08	0.089853	5.44021e-08
KEGG_OLFACTORY_TRANSDUCTION	-6.24993	1.85731e-08	-0.0616622	0.000144761
KEGG_NUCLEOTIDE_EXCISION_REPAIR	-6.19492	2.74559e-08	-0.19992	0.0141361
KEGG_LIMONENE_AND_PINENE_DEGRADATION	6.24815	8.14758e-08	0.0745567	4.76295e-05
KEGG_LINOLEIC_ACID_METABOLISM	-6.18966	8.996e-08	-0.143512	9.06756e-15
KEGG_T_CELL_RECEPTOR_SIGNALING_PATHWAY	-5.88902	9.15887e-08	-0.173464	5.75699e-08
KEGG_PEROXISOME	-5.90938	9.65301e-08	-0.287214	4.65672e-10
KEGG_ALLOGRAFT_REJECTION	5.99096	9.72356e-08	0.0285909	0.0259002
KEGG_PYRIMIDINE_METABOLISM	-5.85533	1.97911e-07	-0.069193	7.05322e-05
KEGG_RIG_I_LIKE_RECEPTOR_SIGNALING_PATHWAY	-5.99585	2.24893e-07	-0.0919036	6.20993e-14
KEGG_ERBB_SIGNALING_PATHWAY	-5.75727	2.47314e-07	-0.198226	7.20931e-08
KEGG_CYTOKINE_CYTOKINE_RECEPTOR_INTERACTION	-5.70203	3.54047e-07	-0.275547	5.2062e-07
KEGG_SPHINGOLIPID_METABOLISM	-5.56926	4.28298e-07	-0.238212	1.12293e-07
KEGG_N_GLYCAN_BIOSYNTHESIS	-5.55672	4.521e-07	-0.382994	5.75699e-08
KEGG_BASE_EXCISION_REPAIR	5.43154	5.6256e-07	0.0254619	0.0247649
KEGG_TOLL_LIKE_RECEPTOR_SIGNALING_PATHWAY	5.61277	6.37997e-07	0.0654662	9.75876e-06
KEGG_GLYCEROPHOSPHOLIPID_METABOLISM	-5.49074	6.76182e-07	-0.22666	9.75876e-06
KEGG_ALDOSTERONE_REGULATED_SODIUM_REABSORPTION	-5.33925	1.09139e-06	-0.0814726	0.0724521
KEGG_GLYOXYLATE_AND_DICARBOXYLATE_METABOLISM	5.21368	1.5305e-06	-0.00223313	0.738636
KEGG_APOPTOSIS	-5.23341	2.48109e-06	-0.0779616	5.23402e-06
KEGG_TYPE_I_DIABETES_MELLITUS	-5.18204	2.50395e-06	-0.255032	1.70839e-06
KEGG_PROPANOATE_METABOLISM	-5.1527	2.83331e-06	-0.0915503	2.49973e-06
KEGG_TGF_BETA_SIGNALING_PATHWAY	-5.24321	3.19905e-06	-0.0654375	8.18559e-06
KEGG_CELL_CYCLE	-5.02684	3.22245e-06	-0.0969451	2.42581e-08
KEGG_MTOR_SIGNALING_PATHWAY	5.0776	4.98872e-06	0.0461071	1.97225e-06
KEGG_RIBOSOME	-4.90836	5.06662e-06	-0.115141	6.85397e-06
KEGG_PPAR_SIGNALING_PATHWAY	4.91558	6.52567e-06	0.0467772	0.000144761
KEGG_SNARE_INTERACTIONS_IN_VESICULAR_TRANSPORT	4.98616	6.94224e-06	0.0932257	1.78111e-05
KEGG_ADIPOCYTOKINE_SIGNALING_PATHWAY	4.83494	7.33315e-06	0.0691289	0.165919
KEGG_NEUROACTIVE_LIGAND_RECEPTOR_INTERACTION	-4.80628	7.61533e-06	-0.0790925	8.18559e-06
KEGG_GRAFT_VERSUS_HOST_DISEASE	4.90849	9.76199e-06	0.0610923	0.000167679
KEGG_SPLICEOSOME	-4.7929	9.81344e-06	-0.366853	3.98081e-06
KEGG_ONE_CARBON_POOL_BY_FOLATE	4.75519	1.00386e-05	0.109295	0.00109744
KEGG_DRUG_METABOLISM_CYTOCHROME_P450	4.77546	1.09496e-05	-0.118314	0.205474
KEGG_BASAL_CELL_CARCINOMA	-4.73834	1.24711e-05	-0.0149851	0.258491
KEGG_PATHOGENIC_ESCHERICHIA_COLI_INFECTION	-4.71674	1.25925e-05	-0.0807881	7.02969e-10
KEGG_NON_SMALL_CELL_LUNG_CANCER	-4.72482	1.27119e-05	-0.0994398	9.51998e-08
KEGG_HISTIDINE_METABOLISM	-4.69819	1.46724e-05	-0.0343501	0.00144448
KEGG_HEMATOPOIETIC_CELL_LINEAGE	-4.67043	1.51868e-05	-0.138469	6.8452e-14
KEGG_VALINE_LEUCINE_AND_ISOLEUCINE_DEGRADATION	-4.67001	1.52463e-05	-0.213746	2.81631e-05
KEGG_AXON_GUIDANCE	4.59826	1.54079e-05	0.092141	0.0171218
KEGG_AUTOIMMUNE_THYROID_DISEASE	-4.63892	1.60577e-05	-0.290712	1.39682e-07
KEGG_GLIOMA	4.65876	1.6342e-05	0.0146607	0.0810281
KEGG_SELENOAMINO_ACID_METABOLISM	-4.61093	1.76061e-05	-0.304131	5.84891e-13
KEGG_ASCORBATE_AND_ALDARATE_METABOLISM	-4.57906	1.89583e-05	-0.0448633	1.62814e-06
KEGG_CYSTEINE_AND_METHIONINE_METABOLISM	-4.67636	2.16914e-05	-0.056275	4.40819e-09
KEGG_ANTIGEN_PROCESSING_AND_PRESENTATION	-4.57642	2.70994e-05	-0.066207	2.65374e-07
KEGG_PURINE_METABOLISM	-4.54378	2.79837e-05	-0.0251273	0.113664
KEGG_MELANOMA	4.45728	3.17618e-05	0.130902	0.00214182
KEGG_TYPE_II_DIABETES_MELLITUS	-4.37472	3.93954e-05	-0.115451	0.00227279
KEGG_B_CELL_RECEPTOR_SIGNALING_PATHWAY	-4.42792	4.20292e-05	-0.0621856	0.00140054
KEGG_REGULATION_OF_ACTIN_CYTOSKELETON	-4.36576	4.51536e-05	-0.221527	0.000379242
KEGG_ARGININE_AND_PROLINE_METABOLISM	4.24607	5.54427e-05	-0.0671871	0.046127
KEGG_SYSTEMIC_LUPUS_ERYTHEMATOSUS	-4.26748	6.39643e-05	-0.0760201	7.62367e-08
KEGG_GNRH_SIGNALING_PATHWAY	-4.26745	7.39979e-05	-0.0373375	0.0221116
KEGG_GLYCEROLIPID_METABOLISM	4.27298	7.89362e-05	0.0451774	0.00255672
KEGG_LYSINE_DEGRADATION	4.1491	8.3828e-05	0.0345858	0.000267556
KEGG_OTHER_GLYCAN_DEGRADATION	-4.24025	8.98972e-05	-0.061775	3.44782e-07
KEGG_GLYCOSAMINOGLYCAN_BIOSYNTHESIS_HEPARAN_SULFATE	-4.09581	0.000102417	-0.160387	6.03252e-09
KEGG_FC_GAMMA_R_MEDIATED_PHAGOCYTOSIS	-4.10203	0.000133331	-0.0512776	0.00925879
KEGG_DORSO_VENTRAL_AXIS_FORMATION	-4.01113	0.000141729	-0.162372	0.000741654
KEGG_PARKINSONS_DISEASE	-3.97599	0.000166405	-0.0258777	0.000155829
KEGG_NATURAL_KILLER_CELL_MEDIATED_CYTOTOXICITY	-3.98955	0.000195786	-0.073779	9.95844e-05
KEGG_BASAL_TRANSCRIPTION_FACTORS	-3.92577	0.00020462	-0.226684	1.37982e-05
KEGG_ASTHMA	3.99362	0.000221213	0.0907489	3.05686e-05
KEGG_GLYCOSAMINOGLYCAN_BIOSYNTHESIS_KERATAN_SULFATE	-3.82434	0.000321421	-0.0467035	0.000766236
KEGG_TRYPTOPHAN_METABOLISM	-3.81716	0.000330427	-0.3166	1.73372e-07
KEGG_REGULATION_OF_AUTOPHAGY	-3.74399	0.000476444	-0.0513289	2.38457e-06
KEGG_NITROGEN_METABOLISM	3.60869	0.000552375	0.0239959	0.316088
KEGG_ACUTE_MYELOID_LEUKEMIA	-3.68289	0.000559802	-0.0856761	0.00140054
KEGG_SMALL_CELL_LUNG_CANCER	3.58108	0.000579307	0.0120051	0.148408
KEGG_CHRONIC_MYELOID_LEUKEMIA	3.55578	0.000673682	0.0188597	0.862541
KEGG_STEROID_BIOSYNTHESIS	-3.52918	0.000677668	-0.0153804	0.0137969
KEGG_DNA_REPLICATION	-3.54837	0.00085455	-0.0286535	0.0270797
KEGG_O_GLYCAN_BIOSYNTHESIS	3.47572	0.000952724	0.0608181	0.00263254
KEGG_RNA_DEGRADATION	3.40855	0.00108822	0.040393	0.0308971
KEGG_RENIN_ANGIOTENSIN_SYSTEM	3.29454	0.0014805	0.116491	0.00733469
KEGG_NOD_LIKE_RECEPTOR_SIGNALING_PATHWAY	-3.29839	0.00150347	-0.0827821	2.51738e-07
KEGG_PROTEIN_EXPORT	-3.22945	0.00183205	-0.096984	1.50907e-08
KEGG_HEDGEHOG_SIGNALING_PATHWAY	-2.96255	0.00433704	-0.0478954	1.32185e-05
KEGG_GLUTATHIONE_METABOLISM	-2.9137	0.00495883	-0.223773	2.7971e-07
KEGG_ARRHYTHMOGENIC_RIGHT_VENTRICULAR_CARDIOMYOPATHY_ARVC	-2.85856	0.00609657	-0.0575639	0.00036639
KEGG_AMYOTROPHIC_LATERAL_SCLEROSIS_ALS	-2.71776	0.00836244	-0.153874	2.04106e-09
KEGG_INSULIN_SIGNALING_PATHWAY	2.6747	0.0092986	0.00733051	0.0211209
KEGG_PRIMARY_BILE_ACID_BIOSYNTHESIS	-2.65676	0.0097705	-0.0306221	0.000111524
KEGG_UBIQUITIN_MEDIATED_PROTEOLYSIS	-2.65396	0.0105588	-0.0210302	0.15082
KEGG_TASTE_TRANSDUCTION	2.63903	0.0108157	0.0533694	0.00153614
KEGG_COLORECTAL_CANCER	-2.61405	0.0110972	-0.0782933	0.0141361
KEGG_RIBOFLAVIN_METABOLISM	2.57399	0.0120406	-0.0372618	0.00158393
KEGG_PRION_DISEASES	-2.48677	0.0149246	-0.112666	0.155733
KEGG_BLADDER_CANCER	2.4527	0.0169456	-0.0857016	0.171194
KEGG_EPITHELIAL_CELL_SIGNALING_IN_HELICOBACTER_PYLORI_INFECTION	2.36852	0.0204926	0.00599069	0.501623
KEGG_CHEMOKINE_SIGNALING_PATHWAY	-2.35312	0.0211128	-0.180422	0.000629251
KEGG_ALPHA_LINOLENIC_ACID_METABOLISM	2.34569	0.021563	0.0514953	0.000144761
KEGG_LONG_TERM_DEPRESSION	-2.3158	0.0230804	-0.0431667	0.00127594
KEGG_DRUG_METABOLISM_OTHER_ENZYMES	-2.3043	0.0242097	-0.0408174	0.00123671
KEGG_CARDIAC_MUSCLE_CONTRACTION	-2.24724	0.0277125	-0.0949647	2.14724e-07
KEGG_GLYCOSAMINOGLYCAN_BIOSYNTHESIS_CHONDROITIN_SULFATE	-2.20451	0.0308868	-0.202928	0.00949792
KEGG_GLYCINE_SERINE_AND_THREONINE_METABOLISM	-2.18916	0.0317343	-0.354835	0.000392508
KEGG_FATTY_ACID_METABOLISM	-2.16009	0.0346684	-0.0681083	3.30796e-12
KEGG_LEISHMANIA_INFECTION	2.11176	0.0379941	0.0323146	0.0541941
KEGG_WNT_SIGNALING_PATHWAY	-2.05324	0.0433643	-0.0672652	1.47006e-09
KEGG_THYROID_CANCER	-2.00837	0.0479255	-0.216944	7.05322e-05
KEGG_FC_EPSILON_RI_SIGNALING_PATHWAY	-1.91359	0.0596222	-0.0907279	2.32452e-09
KEGG_GLYCOLYSIS_GLUCONEOGENESIS	-1.85878	0.0674341	-0.101539	0.000498064
KEGG_BIOSYNTHESIS_OF_UNSATURATED_FATTY_ACIDS	-1.81739	0.07416	-0.05274	0.134542
KEGG_PENTOSE_PHOSPHATE_PATHWAY	1.73884	0.0858096	-0.0427668	0.000392508
KEGG_MAPK_SIGNALING_PATHWAY	1.74127	0.0864541	-0.0313448	0.0188098
KEGG_MELANOGENESIS	1.61763	0.109651	0.00572211	0.303949
KEGG_PROSTATE_CANCER	1.5938	0.115919	-0.0361566	0.00322271
KEGG_PANCREATIC_CANCER	1.58343	0.118981	-0.00285449	0.942771
KEGG_RETINOL_METABOLISM	1.57763	0.119262	0.0176679	0.269392
KEGG_PENTOSE_AND_GLUCURONATE_INTERCONVERSIONS	-1.52462	0.131673	-0.0260703	0.0336882
KEGG_ENDOMETRIAL_CANCER	1.52137	0.132352	-0.111284	0.464652
KEGG_VIBRIO_CHOLERAE_INFECTION	1.51416	0.134324	0.0240838	0.092044
KEGG_GLYCOSPHINGOLIPID_BIOSYNTHESIS_LACTO_AND_NEOLACTO_SERIES	1.46898	0.146335	-0.0928011	0.0490264
KEGG_ALZHEIMERS_DISEASE	1.46882	0.147056	0.0343403	0.372273
KEGG_PRIMARY_IMMUNODEFICIENCY	-1.4662	0.147714	-0.0477159	0.0752251
KEGG_INTESTINAL_IMMUNE_NETWORK_FOR_IGA_PRODUCTION	-1.43885	0.155219	-0.30656	1.0541e-09
KEGG_VEGF_SIGNALING_PATHWAY	1.42718	0.157521	0.038587	0.803231
KEGG_GALACTOSE_METABOLISM	-1.40961	0.163292	-0.0819686	0.000232113
KEGG_ABC_TRANSPORTERS	-1.38902	0.170037	-0.0296027	0.00974248
KEGG_ADHERENS_JUNCTION	1.38418	0.170975	0.0388425	0.316088
KEGG_GLYCOSYLPHOSPHATIDYLINOSITOL_GPI_ANCHOR_BIOSYNTHESIS	-1.35484	0.179783	-0.153972	0.296029
KEGG_MATURITY_ONSET_DIABETES_OF_THE_YOUNG	-1.3338	0.186658	-0.0122584	0.296029
KEGG_LYSOSOME	-1.2796	0.204326	-0.0591667	0.00999258
KEGG_TERPENOID_BACKBONE_BIOSYNTHESIS	1.25784	0.212231	-0.00216512	0.615158
KEGG_BUTANOATE_METABOLISM	1.21838	0.228682	-0.0323059	0.146025
KEGG_CELL_ADHESION_MOLECULES_CAMS	1.19882	0.23588	-0.131855	3.98081e-06
KEGG_HYPERTROPHIC_CARDIOMYOPATHY_HCM	1.17436	0.244421	0.0125814	0.0531261
KEGG_PROGESTERONE_MEDIATED_OOCYTE_MATURATION	-1.08781	0.280494	-0.215623	2.89119e-08
KEGG_TAURINE_AND_HYPOTAURINE_METABOLISM	-1.05167	0.296248	-0.0470158	1.32185e-05
KEGG_CIRCADIAN_RHYTHM_MAMMAL	1.03166	0.305546	-0.0592224	2.19695e-05
KEGG_RENAL_CELL_CARCINOMA	0.943619	0.348429	-0.00228309	0.0247649
KEGG_PATHWAYS_IN_CANCER	-0.920908	0.360252	0.017987	0.254926
KEGG_LONG_TERM_POTENTIATION	0.803762	0.424649	0.00447507	0.15082
KEGG_AMINO_SUGAR_AND_NUCLEOTIDE_SUGAR_METABOLISM	0.798648	0.427261	0.0370246	0.822894
KEGG_OOCYTE_MEIOSIS	0.79438	0.429863	-0.0690394	0.00902498
KEGG_PROXIMAL_TUBULE_BICARBONATE_RECLAMATION	-0.794531	0.43009	0.0239467	0.989893
KEGG_PORPHYRIN_AND_CHLOROPHYLL_METABOLISM	-0.74451	0.459264	-0.0163505	0.459496
KEGG_PYRUVATE_METABOLISM	0.69607	0.488582	0.0361288	0.0442746
KEGG_GLYCOSPHINGOLIPID_BIOSYNTHESIS_GANGLIO_SERIES	-0.663759	0.50926	-0.0627663	0.00451659
KEGG_OXIDATIVE_PHOSPHORYLATION	-0.597663	0.552567	-0.0830881	0.00902498
KEGG_NEUROTROPHIN_SIGNALING_PATHWAY	0.56084	0.576818	-0.0213823	0.0131398
KEGG_COMPLEMENT_AND_COAGULATION_CASCADES	-0.556373	0.579786	-0.216161	0.000791564
KEGG_TIGHT_JUNCTION	-0.55311	0.581998	-0.0550102	0.000650393
KEGG_STEROID_HORMONE_BIOSYNTHESIS	-0.462756	0.645018	-0.0197769	0.102405
KEGG_FRUCTOSE_AND_MANNOSE_METABOLISM	-0.356128	0.722854	-0.0117378	0.376835
KEGG_ENDOCYTOSIS	0.328707	0.743665	-0.106025	0.367745
KEGG_GLYCOSPHINGOLIPID_BIOSYNTHESIS_GLOBO_SERIES	0.273261	0.785401	-0.0252646	0.00135783
KEGG_FOCAL_ADHESION	0.234888	0.815064	-0.176531	0.0825336
KEGG_VASCULAR_SMOOTH_MUSCLE_CONTRACTION	0.193483	0.847229	-0.116336	0.0116153
KEGG_NICOTINATE_AND_NICOTINAMIDE_METABOLISM	0.175073	0.86154	-0.0294323	0.00195817
KEGG_CITRATE_CYCLE_TCA_CYCLE	-0.141475	0.887966	-0.037354	0.258491
KEGG_VALINE_LEUCINE_AND_ISOLEUCINE_BIOSYNTHESIS	0.116869	0.90741	-0.129494	3.44782e-07
KEGG_VIRAL_MYOCARDITIS	-0.0551362	0.95621	-0.0439582	0.058645
