# Supplementary material for: Average Rank-Based Score to Measure Deregulation of Molecular Pathway Gene Sets
Source: PLoS One. 2011 Nov 9;6(11):e27579. doi: 10.1371/journal.pone.0027579 (PMC3212578; doi:10.1371/journal.pone.0027579)
Supplement: Table S6 — Percentage of up-regulated genes in pathways. The table contains the numbers of genes in each pathway, the fraction of up-regulated genes (t-score>0) in all genes or in the differentially expressed genes (P<0.001). Calculation is based on the Dalgliesh kidney cancer data. (XLS) [file pone.0027579.s009.xls]

	Gene number	Fraction (t-score>0)	P<0.001	"Fraction (t-score>0, P<0.001)"
KEGG_GLYCOSAMINOGLYCAN_BIOSYNTHESIS_CHONDROITIN_SULFATE	19	0.842105263	8	1
KEGG_GLYCOSAMINOGLYCAN_BIOSYNTHESIS_KERATAN_SULFATE	15	0.733333333	1	1
KEGG_GLYCOSYLPHOSPHATIDYLINOSITOL_GPI_ANCHOR_BIOSYNTHESIS	25	0.88	9	1
KEGG_LINOLEIC_ACID_METABOLISM	26	0.5	2	1
KEGG_ALPHA_LINOLENIC_ACID_METABOLISM	16	0.5625	1	1
KEGG_GLYCOSPHINGOLIPID_BIOSYNTHESIS_GLOBO_SERIES	14	0.857142857	4	1
KEGG_RIBOSOME	39	0.897435897	19	1
KEGG_BASAL_TRANSCRIPTION_FACTORS	32	0.75	14	1
KEGG_DNA_REPLICATION	35	1	22	1
KEGG_NUCLEOTIDE_EXCISION_REPAIR	41	0.853658537	23	1
KEGG_MISMATCH_REPAIR	21	0.952380952	13	1
KEGG_HOMOLOGOUS_RECOMBINATION	27	0.925925926	15	1
KEGG_NON_HOMOLOGOUS_END_JOINING	12	0.75	5	1
KEGG_SNARE_INTERACTIONS_IN_VESICULAR_TRANSPORT	36	0.916666667	19	1
KEGG_DORSO_VENTRAL_AXIS_FORMATION	22	0.863636364	10	1
KEGG_CIRCADIAN_RHYTHM_MAMMAL	13	0.769230769	3	1
KEGG_MATURITY_ONSET_DIABETES_OF_THE_YOUNG	23	0.608695652	2	1
KEGG_LEISHMANIA_INFECTION	61	0.885245902	31	1
KEGG_ALLOGRAFT_REJECTION	33	0.939393939	21	1
KEGG_GRAFT_VERSUS_HOST_DISEASE	34	0.911764706	20	1
KEGG_TOLL_LIKE_RECEPTOR_SIGNALING_PATHWAY	93	0.838709677	38	0.973684211
KEGG_CHEMOKINE_SIGNALING_PATHWAY	173	0.722543353	68	0.970588235
KEGG_CHRONIC_MYELOID_LEUKEMIA	71	0.788732394	29	0.965517241
KEGG_ACUTE_MYELOID_LEUKEMIA	55	0.8	26	0.961538462
KEGG_CELL_CYCLE	116	0.827586207	47	0.957446809
KEGG_CYTOSOLIC_DNA_SENSING_PATHWAY	47	0.893617021	23	0.956521739
KEGG_JAK_STAT_SIGNALING_PATHWAY	142	0.73943662	45	0.955555556
KEGG_PROTEASOME	40	0.9	22	0.954545455
KEGG_RIG_I_LIKE_RECEPTOR_SIGNALING_PATHWAY	63	0.80952381	22	0.954545455
KEGG_AUTOIMMUNE_THYROID_DISEASE	43	0.837209302	22	0.954545455
KEGG_AMINOACYL_TRNA_BIOSYNTHESIS	41	0.804878049	21	0.952380952
KEGG_TYPE_I_DIABETES_MELLITUS	38	0.815789474	21	0.952380952
KEGG_ANTIGEN_PROCESSING_AND_PRESENTATION	70	0.771428571	37	0.945945946
KEGG_MTOR_SIGNALING_PATHWAY	47	0.70212766	18	0.944444444
KEGG_PRIMARY_IMMUNODEFICIENCY	34	0.823529412	18	0.944444444
KEGG_SPLICEOSOME	119	0.789915966	51	0.941176471
KEGG_P53_SIGNALING_PATHWAY	65	0.830769231	34	0.941176471
KEGG_TGF_BETA_SIGNALING_PATHWAY	83	0.578313253	17	0.941176471
KEGG_NATURAL_KILLER_CELL_MEDIATED_CYTOTOXICITY	121	0.79338843	63	0.936507937
KEGG_LONG_TERM_DEPRESSION	65	0.676923077	15	0.933333333
KEGG_RNA_DEGRADATION	54	0.87037037	29	0.931034483
KEGG_RNA_POLYMERASE	27	0.888888889	14	0.928571429
KEGG_BASE_EXCISION_REPAIR	31	0.870967742	14	0.928571429
KEGG_NOTCH_SIGNALING_PATHWAY	45	0.822222222	14	0.928571429
KEGG_SYSTEMIC_LUPUS_ERYTHEMATOSUS	90	0.811111111	42	0.928571429
KEGG_CYTOKINE_CYTOKINE_RECEPTOR_INTERACTION	242	0.694214876	82	0.926829268
KEGG_ASTHMA	25	0.8	13	0.923076923
KEGG_NOD_LIKE_RECEPTOR_SIGNALING_PATHWAY	57	0.807017544	25	0.92
KEGG_PORPHYRIN_AND_CHLOROPHYLL_METABOLISM	27	0.777777778	12	0.916666667
KEGG_UBIQUITIN_MEDIATED_PROTEOLYSIS	124	0.806451613	48	0.916666667
KEGG_INTESTINAL_IMMUNE_NETWORK_FOR_IGA_PRODUCTION	43	0.813953488	24	0.916666667
KEGG_VASOPRESSIN_REGULATED_WATER_REABSORPTION	43	0.651162791	11	0.909090909
KEGG_THYROID_CANCER	29	0.655172414	11	0.909090909
KEGG_PYRIMIDINE_METABOLISM	92	0.858695652	50	0.9
KEGG_AMINO_SUGAR_AND_NUCLEOTIDE_SUGAR_METABOLISM	42	0.785714286	20	0.9
KEGG_T_CELL_RECEPTOR_SIGNALING_PATHWAY	107	0.794392523	50	0.9
KEGG_B_CELL_RECEPTOR_SIGNALING_PATHWAY	74	0.77027027	37	0.891891892
KEGG_NEUROTROPHIN_SIGNALING_PATHWAY	122	0.704918033	44	0.886363636
KEGG_VIRAL_MYOCARDITIS	66	0.787878788	35	0.885714286
KEGG_N_GLYCAN_BIOSYNTHESIS	42	0.785714286	16	0.875
KEGG_COLORECTAL_CANCER	62	0.677419355	24	0.875
KEGG_RENAL_CELL_CARCINOMA	67	0.776119403	32	0.875
KEGG_OOCYTE_MEIOSIS	103	0.699029126	30	0.866666667
KEGG_BLADDER_CANCER	42	0.738095238	22	0.863636364
KEGG_VASCULAR_SMOOTH_MUSCLE_CONTRACTION	108	0.657407407	29	0.862068966
KEGG_PANCREATIC_CANCER	69	0.724637681	29	0.862068966
KEGG_PROTEIN_EXPORT	22	0.772727273	7	0.857142857
KEGG_HEDGEHOG_SIGNALING_PATHWAY	54	0.518518519	7	0.857142857
KEGG_HEMATOPOIETIC_CELL_LINEAGE	78	0.679487179	28	0.857142857
KEGG_FC_EPSILON_RI_SIGNALING_PATHWAY	76	0.644736842	27	0.851851852
KEGG_GNRH_SIGNALING_PATHWAY	95	0.610526316	20	0.85
KEGG_ENDOMETRIAL_CANCER	52	0.711538462	20	0.85
KEGG_APOPTOSIS	84	0.75	39	0.846153846
KEGG_PROGESTERONE_MEDIATED_OOCYTE_MATURATION	78	0.717948718	26	0.846153846
KEGG_PURINE_METABOLISM	148	0.72972973	63	0.841269841
KEGG_OLFACTORY_TRANSDUCTION	106	0.41509434	6	0.833333333
KEGG_TYPE_II_DIABETES_MELLITUS	45	0.6	12	0.833333333
KEGG_PRION_DISEASES	33	0.636363636	12	0.833333333
KEGG_GLIOMA	64	0.71875	24	0.833333333
KEGG_BASAL_CELL_CARCINOMA	54	0.537037037	6	0.833333333
KEGG_MELANOMA	71	0.718309859	24	0.833333333
KEGG_PATHOGENIC_ESCHERICHIA_COLI_INFECTION	49	0.693877551	22	0.818181818
KEGG_PROSTATE_CANCER	86	0.720930233	33	0.818181818
KEGG_ABC_TRANSPORTERS	43	0.651162791	16	0.8125
KEGG_GAP_JUNCTION	84	0.69047619	31	0.806451613
KEGG_ERBB_SIGNALING_PATHWAY	83	0.698795181	41	0.804878049
KEGG_INSULIN_SIGNALING_PATHWAY	134	0.649253731	46	0.804347826
KEGG_GLYCOSAMINOGLYCAN_BIOSYNTHESIS_HEPARAN_SULFATE	24	0.666666667	5	0.8
KEGG_ETHER_LIPID_METABOLISM	30	0.7	5	0.8
KEGG_DRUG_METABOLISM_OTHER_ENZYMES	36	0.611111111	10	0.8
KEGG_REGULATION_OF_AUTOPHAGY	28	0.607142857	5	0.8
KEGG_RENIN_ANGIOTENSIN_SYSTEM	17	0.411764706	5	0.8
KEGG_AMYOTROPHIC_LATERAL_SCLEROSIS_ALS	51	0.647058824	20	0.8
KEGG_CELL_ADHESION_MOLECULES_CAMS	124	0.669354839	59	0.796610169
KEGG_MELANOGENESIS	98	0.591836735	24	0.791666667
KEGG_SMALL_CELL_LUNG_CANCER	82	0.756097561	33	0.787878788
KEGG_PATHWAYS_IN_CANCER	317	0.659305994	113	0.787610619
KEGG_PENTOSE_PHOSPHATE_PATHWAY	26	0.730769231	14	0.785714286
KEGG_MAPK_SIGNALING_PATHWAY	255	0.62745098	73	0.780821918
KEGG_WNT_SIGNALING_PATHWAY	147	0.605442177	41	0.780487805
KEGG_FOCAL_ADHESION	196	0.693877551	68	0.779411765
KEGG_O_GLYCAN_BIOSYNTHESIS	29	0.75862069	9	0.777777778
KEGG_GLYCOSAMINOGLYCAN_DEGRADATION	21	0.619047619	9	0.777777778
KEGG_ONE_CARBON_POOL_BY_FOLATE	16	0.625	9	0.777777778
KEGG_VEGF_SIGNALING_PATHWAY	72	0.694444444	27	0.777777778
KEGG_LONG_TERM_POTENTIATION	67	0.641791045	22	0.772727273
KEGG_LYSOSOME	119	0.663865546	50	0.76
KEGG_NON_SMALL_CELL_LUNG_CANCER	54	0.703703704	25	0.76
KEGG_FRUCTOSE_AND_MANNOSE_METABOLISM	32	0.75	20	0.75
KEGG_OTHER_GLYCAN_DEGRADATION	15	0.666666667	4	0.75
KEGG_RIBOFLAVIN_METABOLISM	16	0.6875	8	0.75
KEGG_PANTOTHENATE_AND_COA_BIOSYNTHESIS	16	0.625	8	0.75
KEGG_SULFUR_METABOLISM	11	0.454545455	4	0.75
KEGG_NEUROACTIVE_LIGAND_RECEPTOR_INTERACTION	265	0.490566038	44	0.75
KEGG_ENDOCYTOSIS	174	0.66091954	72	0.75
KEGG_LEUKOCYTE_TRANSENDOTHELIAL_MIGRATION	111	0.648648649	47	0.744680851
KEGG_FC_GAMMA_R_MEDIATED_PHAGOCYTOSIS	86	0.686046512	39	0.743589744
KEGG_STARCH_AND_SUCROSE_METABOLISM	35	0.628571429	15	0.733333333
KEGG_PHOSPHATIDYLINOSITOL_SIGNALING_SYSTEM	75	0.666666667	30	0.733333333
KEGG_ADHERENS_JUNCTION	72	0.583333333	15	0.733333333
KEGG_GALACTOSE_METABOLISM	26	0.576923077	11	0.727272727
KEGG_REGULATION_OF_ACTIN_CYTOSKELETON	206	0.655339806	63	0.714285714
KEGG_AXON_GUIDANCE	128	0.640625	52	0.711538462
KEGG_GLYCEROPHOSPHOLIPID_METABOLISM	71	0.605633803	16	0.6875
KEGG_PENTOSE_AND_GLUCURONATE_INTERCONVERSIONS	14	0.571428571	3	0.666666667
KEGG_STEROID_HORMONE_BIOSYNTHESIS	41	0.512195122	9	0.666666667
KEGG_GLYCOSPHINGOLIPID_BIOSYNTHESIS_GANGLIO_SERIES	15	0.6	6	0.666666667
KEGG_NICOTINATE_AND_NICOTINAMIDE_METABOLISM	22	0.636363636	9	0.666666667
KEGG_ECM_RECEPTOR_INTERACTION	80	0.7	23	0.652173913
KEGG_COMPLEMENT_AND_COAGULATION_CASCADES	66	0.621212121	33	0.636363636
KEGG_ARACHIDONIC_ACID_METABOLISM	49	0.510204082	16	0.625
KEGG_BIOSYNTHESIS_OF_UNSATURATED_FATTY_ACIDS	19	0.526315789	8	0.625
KEGG_INOSITOL_PHOSPHATE_METABOLISM	53	0.641509434	23	0.608695652
KEGG_CALCIUM_SIGNALING_PATHWAY	172	0.552325581	43	0.604651163
KEGG_GLUTATHIONE_METABOLISM	41	0.487804878	15	0.6
KEGG_TIGHT_JUNCTION	129	0.511627907	39	0.58974359
KEGG_ALANINE_ASPARTATE_AND_GLUTAMATE_METABOLISM	32	0.4375	12	0.583333333
KEGG_ADIPOCYTOKINE_SIGNALING_PATHWAY	64	0.578125	19	0.578947368
KEGG_EPITHELIAL_CELL_SIGNALING_IN_HELICOBACTER_PYLORI_INFECTION	65	0.523076923	28	0.571428571
KEGG_PEROXISOME	75	0.453333333	23	0.565217391
KEGG_LYSINE_DEGRADATION	43	0.511627907	18	0.555555556
KEGG_HUNTINGTONS_DISEASE	155	0.55483871	45	0.555555556
KEGG_PPAR_SIGNALING_PATHWAY	65	0.492307692	29	0.551724138
KEGG_GLYCOLYSIS_GLUCONEOGENESIS	59	0.423728814	26	0.538461538
KEGG_ARRHYTHMOGENIC_RIGHT_VENTRICULAR_CARDIOMYOPATHY_ARVC	73	0.520547945	13	0.538461538
KEGG_SPHINGOLIPID_METABOLISM	34	0.647058824	15	0.533333333
KEGG_DILATED_CARDIOMYOPATHY	88	0.511363636	17	0.529411765
KEGG_ALZHEIMERS_DISEASE	147	0.510204082	47	0.510638298
KEGG_CYSTEINE_AND_METHIONINE_METABOLISM	31	0.548387097	10	0.5
KEGG_VALINE_LEUCINE_AND_ISOLEUCINE_BIOSYNTHESIS	11	0.545454545	4	0.5
KEGG_GLYCOSPHINGOLIPID_BIOSYNTHESIS_LACTO_AND_NEOLACTO_SERIES	26	0.538461538	4	0.5
KEGG_GLYOXYLATE_AND_DICARBOXYLATE_METABOLISM	14	0.428571429	6	0.5
KEGG_TERPENOID_BACKBONE_BIOSYNTHESIS	15	0.466666667	4	0.5
KEGG_LIMONENE_AND_PINENE_DEGRADATION	10	0.2	2	0.5
KEGG_NITROGEN_METABOLISM	23	0.260869565	6	0.5
KEGG_HYPERTROPHIC_CARDIOMYOPATHY_HCM	82	0.512195122	15	0.466666667
KEGG_GLYCEROLIPID_METABOLISM	46	0.413043478	13	0.461538462
KEGG_TRYPTOPHAN_METABOLISM	37	0.405405405	9	0.444444444
KEGG_METABOLISM_OF_XENOBIOTICS_BY_CYTOCHROME_P450	51	0.470588235	9	0.444444444
KEGG_STEROID_BIOSYNTHESIS	16	0.25	7	0.428571429
KEGG_TASTE_TRANSDUCTION	43	0.465116279	7	0.428571429
KEGG_HISTIDINE_METABOLISM	28	0.5	5	0.4
KEGG_VIBRIO_CHOLERAE_INFECTION	54	0.407407407	20	0.4
KEGG_BETA_ALANINE_METABOLISM	21	0.19047619	8	0.375
KEGG_PARKINSONS_DISEASE	101	0.435643564	31	0.35483871
KEGG_ALDOSTERONE_REGULATED_SODIUM_REABSORPTION	42	0.452380952	20	0.35
KEGG_PHENYLALANINE_METABOLISM	18	0.444444444	6	0.333333333
KEGG_SELENOAMINO_ACID_METABOLISM	24	0.416666667	3	0.333333333
KEGG_PYRUVATE_METABOLISM	39	0.256410256	12	0.333333333
KEGG_FATTY_ACID_METABOLISM	40	0.35	16	0.3125
KEGG_TYROSINE_METABOLISM	41	0.463414634	10	0.3
KEGG_ARGININE_AND_PROLINE_METABOLISM	51	0.352941176	18	0.277777778
KEGG_GLYCINE_SERINE_AND_THREONINE_METABOLISM	31	0.225806452	11	0.272727273
KEGG_PRIMARY_BILE_ACID_BIOSYNTHESIS	16	0.375	4	0.25
KEGG_CARDIAC_MUSCLE_CONTRACTION	67	0.343283582	14	0.214285714
KEGG_RETINOL_METABOLISM	46	0.391304348	10	0.2
KEGG_DRUG_METABOLISM_CYTOCHROME_P450	53	0.471698113	10	0.2
KEGG_VALINE_LEUCINE_AND_ISOLEUCINE_DEGRADATION	43	0.209302326	21	0.19047619
KEGG_BUTANOATE_METABOLISM	31	0.193548387	11	0.181818182
KEGG_OXIDATIVE_PHOSPHORYLATION	106	0.311320755	35	0.171428571
KEGG_PROPANOATE_METABOLISM	31	0.193548387	13	0.153846154
KEGG_CITRATE_CYCLE_TCA_CYCLE	28	0.071428571	11	0.090909091
KEGG_ASCORBATE_AND_ALDARATE_METABOLISM	12	0.416666667	1	0
KEGG_TAURINE_AND_HYPOTAURINE_METABOLISM	9	0.222222222	1	0
KEGG_FOLATE_BIOSYNTHESIS	10	0.3	1	0
KEGG_PROXIMAL_TUBULE_BICARBONATE_RECLAMATION	23	0.130434783	6	0
